# Supplementary material for: AKT-induced lncRNA VAL promotes EMT-independent metastasis through diminishing Trim16-dependent Vimentin degradation
Source: Nat Commun. 2020 Oct 12;11:5127. doi: 10.1038/s41467-020-18929-0 (PMC7550350; doi:10.1038/s41467-020-18929-0)
Supplement: Supplementary file 4 — Supplementary Dataset 1 [file 41467_2020_18929_MOESM4_ESM.xlsx]

## Sheet: A549_AKT1_to_Vector_sig
Supplementary Data 1. Myr-AKT1-induced genes in LAD cells
（Datas were analyzed by the Wald Chi-Squared Test, adjusted P values were derived by Benjamini-Hochberg method）
id	A549_myr-AKT1	A549_Vector	FoldChange	log2FoldChange	pval	padj
ENSG00000000971	32929.3	5936.45	5.54698	2.4717	0.000879955	0.0939123
ENSG00000001626	17.1769	3.49306	4.91745	2.29791	0.211012	1
ENSG00000004838	1.14513	9.6059	0.119211	-3.06841	0.2495	1
ENSG00000004948	22.9026	0.873264	26.2264	4.71295	0.0268962	0.822238
ENSG00000005238	1513.86	322.234	4.69801	2.23205	0.00951625	0.439993
ENSG00000005379	8.0159	0.873264	9.17925	3.19838	0.250915	1
ENSG00000005471	145.431	7.85938	18.5042	4.20978	0.00218493	0.172569
ENSG00000006016	34.3539	6.98611	4.91745	2.29791	0.130749	1
ENSG00000006611	2681.89	392.969	6.8247	2.77076	0.000879677	0.0939123
ENSG00000006747	183.221	24.4514	7.49326	2.90559	0.0166088	0.622068
ENSG00000007174	11.4513	0.873264	13.1132	3.71295	0.137277	1
ENSG00000007306	194.672	27.0712	7.19111	2.84622	0.0173803	0.63891
ENSG00000007908	79.0139	0.873264	90.4811	6.49955	0.000495284	0.0682758
ENSG00000007952	470.648	5.23958	89.8255	6.48905	6.0794e-07	0.00113138
ENSG00000007968	45.8052	571.988	0.0800807	-3.6424	0.000583838	0.0745465
ENSG00000008226	38.9344	4.36632	8.91698	3.15656	0.0458261	1
ENSG00000008516	1.14513	5.23958	0.218553	-2.19394	0.523669	1
ENSG00000008517	708.835	124.877	5.67628	2.50494	0.00909564	0.430575
ENSG00000009765	42.3698	1.74653	24.2594	4.60047	0.00919511	0.431171
ENSG00000010310	132.835	25.3247	5.24528	2.39102	0.0538947	1
ENSG00000010319	1.14513	17.4653	0.065566	-3.93091	0.0824215	1
ENSG00000010327	10.3062	1.74653	5.90094	2.56095	0.26697	1
ENSG00000010438	241.622	39.2969	6.14864	2.62027	0.0214736	0.721669
ENSG00000011426	1275.67	8939.6	0.142699	-2.80895	0.000245695	0.0466887
ENSG00000011677	1.14513	6.11285	0.187332	-2.41633	0.446442	1
ENSG00000012048	730.592	5515.54	0.132461	-2.91636	0.000227813	0.0458335
ENSG00000012504	973.36	102.172	9.52669	3.25197	0.0006843	0.0814542
ENSG00000012779	813.042	36.6771	22.1676	4.47038	2.06798e-05	0.0120738
ENSG00000014138	50.3857	294.29	0.171211	-2.54615	0.0210405	0.716632
ENSG00000019505	2656.7	204.344	13.0011	3.70056	2.26181e-05	0.0124718
ENSG00000019549	49.2406	5.23958	9.3978	3.23232	0.0337078	0.924201
ENSG00000019991	57.2565	2.61979	21.8553	4.44991	0.00659949	0.347799
ENSG00000024526	359.571	3115.81	0.115402	-3.11526	0.000193438	0.0417377
ENSG00000025708	425.988	69.8611	6.09764	2.60825	0.0121916	0.508407
ENSG00000027869	13.7415	114.398	0.120121	-3.05744	0.0223146	0.740735
ENSG00000035499	128.254	1000.76	0.128157	-2.96402	0.00163665	0.145907
ENSG00000039600	11.4513	2.61979	4.37107	2.12799	0.315218	1
ENSG00000041982	359.571	62.0017	5.79936	2.53589	0.0171531	0.634472
ENSG00000042832	53.8211	5.23958	10.272	3.36065	0.0264393	0.813281
ENSG00000042980	676.771	61.1285	11.0713	3.46875	0.000663455	0.0806328
ENSG00000047648	13.7415	0.873264	15.7358	3.97598	0.0949663	1
ENSG00000047936	1993.67	54.1424	36.8227	5.20252	9.12347e-08	0.000298173
ENSG00000049249	79.0139	13.9722	5.65507	2.49955	0.0639505	1
ENSG00000049540	6.87077	45.4097	0.151306	-2.72446	0.0725124	1
ENSG00000050165	1995.96	371.137	5.37796	2.42706	0.00400905	0.255072
ENSG00000050405	2972.76	665.427	4.46744	2.15945	0.00706877	0.364152
ENSG00000050438	526.759	70.7344	7.44701	2.89666	0.00467227	0.279361
ENSG00000050555	30.9185	226.175	0.136701	-2.8709	0.0146404	0.575869
ENSG00000051180	42.3698	283.811	0.149289	-2.74382	0.0145832	0.575139
ENSG00000051341	303.459	3155.1	0.0961805	-3.37811	6.50215e-05	0.0238562
ENSG00000057149	541.646	9.6059	56.3868	5.81729	1.62645e-06	0.00220133
ENSG00000057704	93.9006	17.4653	5.37642	2.42664	0.0641944	1
ENSG00000060718	1226.43	133.609	9.17925	3.19838	0.000561378	0.0735438
ENSG00000064270	8.0159	48.9028	0.163915	-2.60898	0.0787185	1
ENSG00000064692	319.491	52.3958	6.09764	2.60825	0.0165665	0.622068
ENSG00000064787	1734.87	266.346	6.51361	2.70346	0.00184141	0.156786
ENSG00000065328	201.543	2712.36	0.0743054	-3.75039	1.79788e-05	0.0113902
ENSG00000065361	3324.31	800.783	4.15132	2.05357	0.00936494	0.435704
ENSG00000065618	390.489	25.3247	15.4193	3.94667	0.000536482	0.07289
ENSG00000066294	4.58052	0.873264	5.24528	2.39102	0.500091	1
ENSG00000067445	34.3539	2.61979	13.1132	3.71295	0.0293414	0.87185
ENSG00000068366	10445.9	2607.57	4.00598	2.00216	0.00657486	0.347115
ENSG00000068489	411.101	2340.35	0.175658	-2.50916	0.0026134	0.19214
ENSG00000068831	26.338	4.36632	6.03208	2.59265	0.116457	1
ENSG00000070190	17.1769	2.61979	6.5566	2.71295	0.15468	1
ENSG00000070540	1910.08	420.04	4.54737	2.18503	0.00908118	0.430575
ENSG00000071242	33.2087	2.61979	12.6761	3.66404	0.0321602	0.894955
ENSG00000071539	295.443	2457.36	0.120228	-3.05616	0.000336407	0.0529992
ENSG00000072195	224.445	55.0156	4.07966	2.02845	0.068822	1
ENSG00000072201	9.16103	1.74653	5.24528	2.39102	0.318557	1
ENSG00000072571	373.312	3431.93	0.108776	-3.20056	0.000119888	0.0313138
ENSG00000072858	1241.32	98.6788	12.5794	3.65299	0.000117305	0.0309103
ENSG00000073111	562.258	4984.59	0.112799	-3.14817	9.31024e-05	0.0280022
ENSG00000073282	2962.45	675.033	4.3886	2.13376	0.00772535	0.387256
ENSG00000073737	30.9185	0.873264	35.4057	5.14591	0.011172	0.478642
ENSG00000073910	728.302	109.158	6.672	2.73812	0.00470755	0.280906
ENSG00000074276	33.2087	6.11285	5.43261	2.44165	0.114395	1
ENSG00000074660	10.3062	0.873264	11.8019	3.56095	0.166639	1
ENSG00000075131	160.318	812.135	0.197403	-2.34078	0.0123845	0.513661
ENSG00000075218	117.948	1088.09	0.1084	-3.20557	0.000677421	0.0813342
ENSG00000075702	144.286	1096.82	0.13155	-2.92632	0.00161732	0.144617
ENSG00000076003	549.662	3194.4	0.172071	-2.53893	0.00174292	0.151746
ENSG00000076344	156.883	36.6771	4.2774	2.09674	0.0772083	1
ENSG00000076382	774.107	4702.53	0.164615	-2.60283	0.000964258	0.10058
ENSG00000076641	87.0298	10.4792	8.30503	3.05399	0.0266518	0.818128
ENSG00000077152	404.231	1816.39	0.222546	-2.16782	0.0100051	0.448664
ENSG00000077935	2.29026	9.6059	0.238422	-2.06841	0.386187	1
ENSG00000078804	720.286	84.7066	8.50331	3.08802	0.00179186	0.153759
ENSG00000079112	5235.53	654.948	7.99381	2.99888	0.000168499	0.037442
ENSG00000079308	1343.24	142.342	9.43668	3.23828	0.000424628	0.0614473
ENSG00000079385	2571.96	201.724	12.7499	3.67241	2.69621e-05	0.0143361
ENSG00000079557	10.3062	0.873264	11.8019	3.56095	0.166639	1
ENSG00000079616	610.354	3242.43	0.18824	-2.40936	0.00276196	0.198169
ENSG00000079689	17.1769	3.49306	4.91745	2.29791	0.211012	1
ENSG00000080573	46.9503	9.6059	4.88765	2.28914	0.111262	1
ENSG00000080618	19.4672	4.36632	4.45849	2.15656	0.215744	1
ENSG00000080839	463.777	2018.11	0.229807	-2.1215	0.0106437	0.468134
ENSG00000080910	35.499	3.49306	10.1627	3.34522	0.041012	1
ENSG00000080986	62.9821	690.752	0.0911791	-3.45515	0.000691487	0.0814542
ENSG00000081237	8.0159	0.873264	9.17925	3.19838	0.250915	1
ENSG00000082458	1778.39	376.377	4.72501	2.24032	0.00810049	0.4
ENSG00000083307	6.87077	0.873264	7.86792	2.97598	0.311787	1
ENSG00000084453	35.499	7.85938	4.51677	2.17529	0.146664	1
ENSG00000084734	37.7893	0.873264	43.2736	5.43541	0.00602262	0.324872
ENSG00000085117	344.684	57.6354	5.98042	2.58025	0.016262	0.61449
ENSG00000085276	60.6918	13.099	4.63333	2.21205	0.108122	1
ENSG00000085831	1211.55	241.894	5.00858	2.3244	0.00881924	0.421766
ENSG00000085840	194.672	1292.43	0.150625	-2.73097	0.00241168	0.184189
ENSG00000085999	45.8052	440.125	0.104073	-3.26433	0.00248589	0.18598
ENSG00000086288	207.268	6.98611	29.6686	4.89087	0.000298065	0.0518922
ENSG00000086548	18717.1	2452.13	7.63303	2.93226	0.000100621	0.0285341
ENSG00000087085	9.16103	1.74653	5.24528	2.39102	0.318557	1
ENSG00000087586	1150.85	5404.63	0.212939	-2.23149	0.00367858	0.240769
ENSG00000088325	1468.06	9022.56	0.162709	-2.61963	0.000562012	0.0735438
ENSG00000088827	5.72565	0.873264	6.5566	2.71295	0.391966	1
ENSG00000089169	1.14513	5.23958	0.218553	-2.19394	0.523669	1
ENSG00000089685	527.905	4145.38	0.127348	-2.97316	0.000242393	0.0466887
ENSG00000089820	185.511	28.8177	6.43739	2.68648	0.024536	0.783889
ENSG00000089847	52.6759	10.4792	5.02673	2.32962	0.0997847	1
ENSG00000090382	79.0139	2.61979	30.1604	4.91458	0.00227445	0.178077
ENSG00000090539	38.9344	6.11285	6.36927	2.67113	0.0795061	1
ENSG00000090776	1547.07	377.25	4.10091	2.03595	0.0166841	0.62332
ENSG00000090889	371.022	2987.44	0.124194	-3.00933	0.000311295	0.0523679
ENSG00000091128	19.4672	4.36632	4.45849	2.15656	0.215744	1
ENSG00000091129	5210.34	1164.06	4.476	2.16221	0.00486777	0.286448
ENSG00000091482	12.5964	0.873264	14.4245	3.85045	0.113829	1
ENSG00000091513	32.0636	0.873264	36.717	5.19838	0.0100042	0.448664
ENSG00000091651	127.109	856.672	0.148376	-2.75267	0.00375933	0.244405
ENSG00000091986	9942.01	1297.67	7.66143	2.93761	0.000128351	0.0318622
ENSG00000092068	13.7415	0.873264	15.7358	3.97598	0.0949663	1
ENSG00000092200	43.5149	7.85938	5.53669	2.46902	0.0935677	1
ENSG00000092470	285.137	1580.61	0.180397	-2.47075	0.00439544	0.270947
ENSG00000092853	301.169	2325.5	0.129507	-2.9489	0.000541849	0.07289
ENSG00000092969	12129.2	2771.74	4.37603	2.12962	0.00384605	0.248162
ENSG00000093009	83.5944	1198.12	0.0697714	-3.84122	6.82191e-05	0.0242399
ENSG00000093134	16.0318	2.61979	6.1195	2.61341	0.177085	1
ENSG00000094804	336.668	3502.66	0.0961178	-3.37905	5.52598e-05	0.0219389
ENSG00000095303	35.499	8.73264	4.06509	2.02329	0.172935	1
ENSG00000095596	1.14513	21.8316	0.0524528	-4.25284	0.0487816	1
ENSG00000095713	14.8867	3.49306	4.26179	2.09146	0.271485	1
ENSG00000096006	1760.06	23.5781	74.6481	6.22203	2.5722e-09	2.57025e-05
ENSG00000099139	1036.34	74.2274	13.9617	3.8034	0.000101601	0.0285403
ENSG00000099260	1673.03	408.688	4.09367	2.0334	0.015889	0.60788
ENSG00000099953	27.4831	2.61979	10.4906	3.39102	0.0527638	1
ENSG00000099954	11.4513	52.3958	0.218553	-2.19394	0.123739	1
ENSG00000099957	25.1928	2.61979	9.61635	3.26549	0.0655887	1
ENSG00000099994	1391.33	11665.9	0.119265	-3.06776	6.28354e-05	0.0236834
ENSG00000100162	70.998	460.21	0.154273	-2.69644	0.0092874	0.433451
ENSG00000100170	30.9185	5.23958	5.90094	2.56095	0.10606	1
ENSG00000100206	21.7575	117.017	0.185934	-2.42714	0.0577963	1
ENSG00000100234	17.1769	1.74653	9.83491	3.29791	0.102586	1
ENSG00000100297	589.742	5147.02	0.114579	-3.12558	9.90206e-05	0.0285341
ENSG00000100302	158.028	25.3247	6.24008	2.64156	0.0308508	0.881961
ENSG00000100311	227.881	47.1563	4.83246	2.27276	0.0438338	1
ENSG00000100314	1.14513	19.2118	0.0596055	-4.06841	0.0663661	1
ENSG00000100342	672.191	62.0017	10.8415	3.43849	0.000732972	0.0842663
ENSG00000100346	82.4493	11.3524	7.2627	2.86051	0.0369866	0.97289
ENSG00000100479	57.2565	803.403	0.0712674	-3.81061	0.000178491	0.039079
ENSG00000100526	210.704	1745.65	0.120702	-3.05048	0.000555321	0.0735438
ENSG00000100968	109.932	13.099	8.39245	3.06909	0.0212515	0.716632
ENSG00000101003	593.177	2588.35	0.229171	-2.1255	0.00874905	0.419504
ENSG00000101057	366.441	2835.49	0.129234	-2.95194	0.00041583	0.0606949
ENSG00000101074	29.7734	0.873264	34.0943	5.09146	0.0125188	0.51706
ENSG00000101134	19.4672	3.49306	5.57311	2.47848	0.165853	1
ENSG00000101198	121.384	20.9583	5.79167	2.53398	0.04592	1
ENSG00000101307	14.8867	1.74653	8.52358	3.09146	0.138577	1
ENSG00000101323	175.205	10.4792	16.7193	4.06345	0.00201993	0.166148
ENSG00000101336	12.5964	1.74653	7.21226	2.85045	0.190507	1
ENSG00000101342	21.7575	5.23958	4.15252	2.05399	0.218876	1
ENSG00000101412	179.785	1244.4	0.144475	-2.7911	0.00209078	0.168257
ENSG00000101447	348.119	1950.87	0.178443	-2.48647	0.00338027	0.226182
ENSG00000101460	308.04	53.2691	5.78271	2.53175	0.0202044	0.703804
ENSG00000101463	75.5785	13.099	5.76981	2.52852	0.0630062	1
ENSG00000101470	11.4513	0.873264	13.1132	3.71295	0.137277	1
ENSG00000101670	128.254	5.23958	24.478	4.61341	0.0014278	0.132993
ENSG00000101945	211.849	847.939	0.24984	-2.00093	0.0286157	0.856342
ENSG00000101977	9.16103	1.74653	5.24528	2.39102	0.318557	1
ENSG00000102003	52.6759	220.063	0.239368	-2.0627	0.0667938	1
ENSG00000102109	762.656	159.807	4.77235	2.2547	0.0162572	0.61449
ENSG00000102174	712.27	39.2969	18.1254	4.17994	7.17931e-05	0.0242922
ENSG00000102290	9.16103	0.873264	10.4906	3.39102	0.203713	1
ENSG00000102313	16.0318	3.49306	4.58962	2.19838	0.239006	1
ENSG00000102349	32.0636	3.49306	9.17925	3.19838	0.0532274	1
ENSG00000102359	539.356	85.5799	6.30237	2.65589	0.00834587	0.405394
ENSG00000102384	100.771	568.495	0.17726	-2.49606	0.0119213	0.499956
ENSG00000102466	9.16103	1.74653	5.24528	2.39102	0.318557	1
ENSG00000102879	3.43539	39.2969	0.0874214	-3.51587	0.0355852	0.954363
ENSG00000103154	22.9026	131.863	0.173685	-2.52546	0.0453328	1
ENSG00000103522	6.87077	0.873264	7.86792	2.97598	0.311787	1
ENSG00000103710	9.16103	1.74653	5.24528	2.39102	0.318557	1
ENSG00000103832	3.43539	23.5781	0.145702	-2.7789	0.119678	1
ENSG00000104043	298.879	66.3681	4.50335	2.171	0.0430871	1
ENSG00000104147	45.8052	322.234	0.142149	-2.81453	0.0108471	0.471508
ENSG00000104237	82.4493	14.8455	5.55383	2.47348	0.0647434	1
ENSG00000104321	160.318	39.2969	4.07966	2.02845	0.0850117	1
ENSG00000104415	90.4652	4.36632	20.7189	4.37287	0.00367914	0.240769
ENSG00000104537	1952.45	356.292	5.47991	2.45415	0.00374274	0.24386
ENSG00000104738	1194.37	9255.72	0.129041	-2.9541	0.000124319	0.0318092
ENSG00000104804	6.87077	0.873264	7.86792	2.97598	0.311787	1
ENSG00000104808	32.0636	7.85938	4.07966	2.02845	0.180678	1
ENSG00000104889	60.6918	332.714	0.182415	-2.45471	0.0225259	0.746916
ENSG00000105011	79.0139	791.177	0.0998688	-3.32382	0.000798682	0.0897417
ENSG00000105278	1.14513	6.98611	0.163915	-2.60898	0.383194	1
ENSG00000105388	1241.32	196.484	6.31765	2.65939	0.0031333	0.215875
ENSG00000105486	462.632	2007.63	0.230437	-2.11756	0.0108172	0.470896
ENSG00000105499	83.5944	18.3385	4.5584	2.18853	0.0960231	1
ENSG00000105668	79.0139	14.8455	5.32242	2.41208	0.0723404	1
ENSG00000105808	20.6123	1.74653	11.8019	3.56095	0.0673397	1
ENSG00000105967	18.3221	0.873264	20.9811	4.39102	0.0486221	1
ENSG00000106034	4.58052	0.873264	5.24528	2.39102	0.500091	1
ENSG00000106038	26.338	0.873264	30.1604	4.91458	0.0180217	0.649655
ENSG00000106258	3649.53	418.293	8.7248	3.12512	0.000150326	0.0352449
ENSG00000106268	154.592	636.609	0.242837	-2.04194	0.0320964	0.894851
ENSG00000106366	5947.8	1464.46	4.06142	2.02198	0.00757293	0.382838
ENSG00000106541	22409	5581.03	4.01521	2.00548	0.00584747	0.32056
ENSG00000106560	35.499	4.36632	8.13019	3.02329	0.0578622	1
ENSG00000106689	22.9026	134.483	0.170301	-2.55384	0.0426421	1
ENSG00000106789	4231.25	628.75	6.72963	2.75053	0.000588085	0.0745465
ENSG00000107018	2.29026	10.4792	0.218553	-2.19394	0.343302	1
ENSG00000107159	2105.89	125.75	16.7467	4.0658	8.16114e-06	0.00714723
ENSG00000107317	65.2724	1.74653	37.3726	5.22391	0.0023145	0.179938
ENSG00000107551	619.515	98.6788	6.27809	2.65033	0.00721585	0.368541
ENSG00000107562	27.4831	6.11285	4.49596	2.16863	0.170622	1
ENSG00000107593	8.0159	0.873264	9.17925	3.19838	0.250915	1
ENSG00000108001	1.14513	11.3524	0.100871	-3.30942	0.190996	1
ENSG00000108187	1599.75	238.401	6.71031	2.74638	0.0017544	0.1523
ENSG00000108342	25.1928	1.74653	14.4245	3.85045	0.0404175	1
ENSG00000108387	123.674	24.4514	5.05795	2.33855	0.061589	1
ENSG00000108551	2.29026	30.5642	0.0749326	-3.73826	0.0402866	1
ENSG00000108576	14.8867	0.873264	17.0472	4.09146	0.0796899	1
ENSG00000108679	13443.8	2911.46	4.61755	2.20713	0.00274349	0.19799
ENSG00000108821	764.946	76.8472	9.95412	3.31529	0.000840596	0.0920205
ENSG00000108823	34.3539	6.11285	5.61995	2.49056	0.106083	1
ENSG00000109107	2132.23	199.977	10.6624	3.41445	0.000104625	0.0288456
ENSG00000109181	65.2724	3.49306	18.6863	4.22391	0.00713212	0.366781
ENSG00000109472	2103.6	470.689	4.4692	2.16002	0.00911217	0.430604
ENSG00000109511	114.513	13.099	8.74214	3.12799	0.0185937	0.662033
ENSG00000109674	469.503	2409.34	0.194868	-2.35943	0.0042513	0.266498
ENSG00000109805	184.366	2604.07	0.070799	-3.82013	1.45738e-05	0.0105286
ENSG00000109846	425.988	25.3247	16.8211	4.0722	0.000323865	0.052895
ENSG00000110002	188.946	39.2969	4.80818	2.26549	0.051237	1
ENSG00000110169	108.787	7.85938	13.8417	3.79095	0.00679361	0.353076
ENSG00000110195	14.8867	3.49306	4.26179	2.09146	0.271485	1
ENSG00000110900	8.0159	1.74653	4.58962	2.19838	0.382369	1
ENSG00000111181	144.286	23.5781	6.1195	2.61341	0.0350579	0.948986
ENSG00000111186	89.3201	16.592	5.38332	2.4285	0.065935	1
ENSG00000111206	395.07	3083.5	0.128124	-2.96439	0.000356923	0.0547986
ENSG00000111247	158.028	1172.79	0.134745	-2.8917	0.00164503	0.146216
ENSG00000111335	543.936	13.9722	38.9298	5.2828	6.55844e-06	0.00629948
ENSG00000111348	65.2724	2.61979	24.9151	4.63895	0.00433909	0.268989
ENSG00000111445	396.215	1586.72	0.249707	-2.00169	0.0181565	0.650032
ENSG00000111602	775.252	3638.02	0.213097	-2.23041	0.00479419	0.283801
ENSG00000111665	156.883	1217.33	0.128874	-2.95596	0.001274	0.122118
ENSG00000111732	16.0318	3.49306	4.58962	2.19838	0.239006	1
ENSG00000111863	16.0318	0.873264	18.3585	4.19838	0.0672404	1
ENSG00000111879	3.43539	26.1979	0.131132	-2.93091	0.0949937	1
ENSG00000111886	11.4513	2.61979	4.37107	2.12799	0.315218	1
ENSG00000112029	208.414	1167.55	0.178504	-2.48597	0.00573157	0.316043
ENSG00000112039	34.3539	162.427	0.211503	-2.24125	0.0610719	1
ENSG00000112118	1185.21	5487.59	0.21598	-2.21103	0.00393652	0.251666
ENSG00000112238	2.29026	40.1701	0.0570139	-4.13254	0.0194412	0.684608
ENSG00000112299	73.2883	10.4792	6.99371	2.80606	0.043469	1
ENSG00000112303	104.207	5.23958	19.8884	4.31385	0.00322923	0.218531
ENSG00000112309	1.14513	7.85938	0.145702	-2.7789	0.330727	1
ENSG00000112742	249.638	2554.3	0.0977326	-3.35502	9.94442e-05	0.0285341
ENSG00000112782	27.4831	0.873264	31.4717	4.97598	0.0158958	0.60788
ENSG00000112877	128.254	550.156	0.233124	-2.10083	0.0313714	0.886258
ENSG00000112984	421.408	3246.8	0.129792	-2.94573	0.000360711	0.0547986
ENSG00000113073	18.3221	3.49306	5.24528	2.39102	0.186819	1
ENSG00000113140	176.35	6.98611	25.2429	4.65781	0.000673529	0.0813342
ENSG00000113368	680.207	3051.18	0.222932	-2.16532	0.00681144	0.353341
ENSG00000113369	18406.8	2663.46	6.91088	2.78887	0.0001991	0.0417493
ENSG00000113494	20.6123	2.61979	7.86792	2.97598	0.105138	1
ENSG00000113889	57.2565	12.2257	4.68329	2.22752	0.108934	1
ENSG00000114248	42.3698	10.4792	4.04324	2.01551	0.161049	1
ENSG00000114455	188.946	4.36632	43.2736	5.43541	0.000146867	0.0348575
ENSG00000114737	117.948	25.3247	4.65745	2.21954	0.0762415	1
ENSG00000114786	6.87077	0.873264	7.86792	2.97598	0.311787	1
ENSG00000115008	111.078	2.61979	42.3994	5.40597	0.000626069	0.0776744
ENSG00000115163	111.078	819.995	0.135461	-2.88405	0.00273206	0.19799
ENSG00000115221	627.531	120.51	5.20727	2.38053	0.014161	0.56164
ENSG00000115226	80.159	16.592	4.83118	2.27238	0.0872613	1
ENSG00000115252	60.6918	0.873264	69.5	6.11894	0.00127548	0.122118
ENSG00000115267	301.169	75.1007	4.0102	2.00367	0.0591999	1
ENSG00000115380	672.191	123.13	5.45919	2.44869	0.0111268	0.478642
ENSG00000115414	275812	27855.4	9.90159	3.30766	0.000291118	0.0512919
ENSG00000115461	3346.07	110.905	30.1707	4.91508	6.42405e-08	0.000239103
ENSG00000115556	364.151	75.1007	4.84884	2.27764	0.0295415	0.874381
ENSG00000115590	161.463	20.0851	8.03897	3.00701	0.0158595	0.60788
ENSG00000115596	18.3221	3.49306	5.24528	2.39102	0.186819	1
ENSG00000115896	21.7575	5.23958	4.15252	2.05399	0.218876	1
ENSG00000116183	10.3062	1.74653	5.90094	2.56095	0.26697	1
ENSG00000116299	72.1431	6.11285	11.8019	3.56095	0.0152048	0.591816
ENSG00000116690	101.916	5.23958	19.4513	4.28179	0.00350408	0.232896
ENSG00000116783	6.87077	0.873264	7.86792	2.97598	0.311787	1
ENSG00000116983	1.14513	8.73264	0.131132	-2.93091	0.286703	1
ENSG00000117009	25.1928	0.873264	28.8491	4.85045	0.0205158	0.709499
ENSG00000117226	2257.05	224.429	10.0569	3.33011	0.000132054	0.0319677
ENSG00000117228	589.742	63.7483	9.2511	3.20962	0.00173479	0.151481
ENSG00000117399	270.25	2311.53	0.116914	-3.09648	0.000314402	0.0525934
ENSG00000117472	218.72	10.4792	20.8719	4.38349	0.000700304	0.0814542
ENSG00000117594	122.529	0.873264	140.311	7.13249	8.05147e-05	0.0260588
ENSG00000117595	62.9821	6.11285	10.3032	3.36503	0.0226793	0.748669
ENSG00000117600	96.1908	3.49306	27.5377	4.78334	0.00189415	0.160228
ENSG00000117650	208.414	2010.25	0.103675	-3.26986	0.000202114	0.042085
ENSG00000117724	2124.21	20010	0.106158	-3.23572	2.22133e-05	0.0124718
ENSG00000117834	303.459	10.4792	28.9583	4.85591	0.000115683	0.0309103
ENSG00000118137	6.87077	0.873264	7.86792	2.97598	0.311787	1
ENSG00000118193	610.354	3862.45	0.158023	-2.6618	0.000913245	0.0967714
ENSG00000118432	275.976	30.5642	9.02938	3.17463	0.00585656	0.32056
ENSG00000118515	2686.47	571.115	4.70391	2.23386	0.00592833	0.321534
ENSG00000118849	17235.3	1929.91	8.93063	3.15876	3.40737e-05	0.0162826
ENSG00000119125	2242.16	385.983	5.80897	2.53828	0.00245559	0.184402
ENSG00000119917	777.543	107.411	7.23892	2.85577	0.0031189	0.215472
ENSG00000119922	589.742	83.8333	7.03469	2.81449	0.00499239	0.289773
ENSG00000119938	1355.83	233.161	5.815	2.53978	0.0041203	0.259928
ENSG00000119969	1527.6	6393.17	0.238943	-2.06526	0.00624432	0.333209
ENSG00000120054	12.5964	52.3958	0.240409	-2.05644	0.145564	1
ENSG00000120217	321.781	47.1563	6.82372	2.77056	0.0115833	0.491318
ENSG00000120341	51.5308	6.98611	7.37618	2.88287	0.0502681	1
ENSG00000120457	1.14513	5.23958	0.218553	-2.19394	0.523669	1
ENSG00000120659	29.7734	3.49306	8.52358	3.09146	0.0639883	1
ENSG00000120675	444.31	25.3247	17.5446	4.13295	0.000251691	0.0466887
ENSG00000120708	80622.8	17687.1	4.55829	2.18849	0.00464123	0.278624
ENSG00000120820	17.1769	3.49306	4.91745	2.29791	0.211012	1
ENSG00000121152	124.819	1726.44	0.0722984	-3.78989	3.78126e-05	0.0166907
ENSG00000121211	34.3539	608.665	0.0564414	-4.1471	0.000124989	0.0318092
ENSG00000121351	13.7415	0.873264	15.7358	3.97598	0.0949663	1
ENSG00000121577	1.14513	6.11285	0.187332	-2.41633	0.446442	1
ENSG00000121743	1.14513	8.73264	0.131132	-2.93091	0.286703	1
ENSG00000121858	1433.7	76.8472	18.6565	4.22161	1.10699e-05	0.00890858
ENSG00000121900	1231.01	282.938	4.35083	2.12129	0.0155553	0.601527
ENSG00000121966	43.5149	6.11285	7.1186	2.83159	0.0607395	1
ENSG00000122035	127.109	27.9444	4.54864	2.18544	0.076656	1
ENSG00000122176	20.6123	3.49306	5.90094	2.56095	0.147636	1
ENSG00000122367	34.3539	6.98611	4.91745	2.29791	0.130749	1
ENSG00000122679	4.58052	0.873264	5.24528	2.39102	0.500091	1
ENSG00000122824	2.29026	9.6059	0.238422	-2.06841	0.386187	1
ENSG00000122877	5.72565	0.873264	6.5566	2.71295	0.391966	1
ENSG00000122952	301.169	2805.8	0.107338	-3.21977	0.000147503	0.0348575
ENSG00000122966	424.843	3132.4	0.135629	-2.88227	0.000482895	0.0671902
ENSG00000123219	231.316	1460.1	0.158425	-2.65813	0.00263173	0.193011
ENSG00000123243	1007.71	73.3542	13.7376	3.78006	0.000116439	0.0309103
ENSG00000123384	7010.48	1447.87	4.84192	2.27558	0.00268259	0.195298
ENSG00000123405	107.642	9.6059	11.2058	3.48618	0.0111582	0.478642
ENSG00000123416	10275.2	43692.9	0.23517	-2.08823	0.00485514	0.28627
ENSG00000123453	6.87077	0.873264	7.86792	2.97598	0.311787	1
ENSG00000123473	422.553	1767.49	0.23907	-2.0645	0.0139754	0.558566
ENSG00000123610	301.169	61.1285	4.92682	2.30066	0.0331135	0.913368
ENSG00000123689	302.314	11.3524	26.6299	4.73498	0.000152733	0.0355295
ENSG00000123838	2011.99	172.033	11.6954	3.54787	6.91964e-05	0.0242399
ENSG00000123975	555.388	2236.43	0.248337	-2.00963	0.0139944	0.558577
ENSG00000124102	160.318	13.099	12.239	3.61341	0.00534514	0.302241
ENSG00000124107	5140.48	1229.56	4.18077	2.06377	0.00701167	0.361836
ENSG00000124253	1105.05	6.98611	158.178	7.30541	7.88443e-10	2.34767e-05
ENSG00000124575	830.219	6436.83	0.128979	-2.95479	0.000166562	0.037442
ENSG00000124602	322.926	64.6215	4.9972	2.32112	0.029927	0.879567
ENSG00000124635	222.155	2004.14	0.110848	-3.17334	0.000290662	0.0512919
ENSG00000124762	10512.3	1963.97	5.35257	2.42023	0.00122668	0.119545
ENSG00000124915	66.4175	9.6059	6.91424	2.78957	0.0475648	1
ENSG00000125319	58.4016	466.323	0.125238	-2.99725	0.00440706	0.270947
ENSG00000125454	133.98	582.467	0.230022	-2.12016	0.0286715	0.857151
ENSG00000125531	18.3221	0.873264	20.9811	4.39102	0.0486221	1
ENSG00000125538	232.461	5.23958	44.3664	5.47139	7.34262e-05	0.0245656
ENSG00000125726	326.362	64.6215	5.05036	2.33639	0.0287343	0.858167
ENSG00000125735	221.01	27.9444	7.9089	2.98348	0.0115583	0.490956
ENSG00000125775	43.5149	3.49306	12.4575	3.63895	0.0237087	0.765555
ENSG00000125954	26.338	4.36632	6.03208	2.59265	0.116457	1
ENSG00000125999	300.024	7.85938	38.174	5.25452	5.05286e-05	0.0206101
ENSG00000126215	233.606	1305.53	0.178936	-2.48248	0.0051556	0.293622
ENSG00000126246	16.0318	66.3681	0.241559	-2.04955	0.132466	1
ENSG00000126264	16.0318	1.74653	9.17925	3.19838	0.118981	1
ENSG00000126709	658.449	82.0868	8.02138	3.00385	0.00258679	0.191603
ENSG00000126787	452.326	3593.48	0.125874	-2.98995	0.000267433	0.0485553
ENSG00000126878	25.1928	154.568	0.162989	-2.61715	0.0340944	0.932227
ENSG00000127241	58.4016	3.49306	16.7193	4.06345	0.0100736	0.451055
ENSG00000127324	38.9344	4.36632	8.91698	3.15656	0.0458261	1
ENSG00000127329	159.173	23.5781	6.75087	2.75507	0.0251508	0.796813
ENSG00000127423	32.0636	287.304	0.111602	-3.16357	0.00595132	0.321696
ENSG00000127507	19.4672	114.398	0.170171	-2.55494	0.0484044	1
ENSG00000127564	35.499	385.983	0.0919705	-3.44269	0.00200181	0.165572
ENSG00000127578	16.0318	3.49306	4.58962	2.19838	0.239006	1
ENSG00000127586	107.642	569.368	0.189055	-2.40312	0.0149382	0.582962
ENSG00000127831	959.618	96.9323	9.89988	3.30741	0.000588341	0.0745465
ENSG00000128284	13.7415	1.74653	7.86792	2.97598	0.16211	1
ENSG00000128408	13.7415	142.342	0.096539	-3.37275	0.010455	0.462508
ENSG00000128422	14.8867	1.74653	8.52358	3.09146	0.138577	1
ENSG00000128683	2.29026	9.6059	0.238422	-2.06841	0.386187	1
ENSG00000128709	10.3062	0.873264	11.8019	3.56095	0.166639	1
ENSG00000128917	13.7415	59.3819	0.23141	-2.11148	0.128866	1
ENSG00000128944	304.604	1488.04	0.204701	-2.28841	0.00819246	0.403205
ENSG00000129173	37.7893	488.155	0.0774125	-3.69129	0.000699609	0.0814542
ENSG00000129195	101.916	819.122	0.124422	-3.00669	0.00191988	0.161032
ENSG00000129204	5.72565	0.873264	6.5566	2.71295	0.391966	1
ENSG00000129226	21.7575	1.74653	12.4575	3.63895	0.058964	1
ENSG00000129451	4.58052	0.873264	5.24528	2.39102	0.500091	1
ENSG00000129521	2237.58	358.038	6.24956	2.64376	0.00170226	0.149517
ENSG00000129675	57.2565	10.4792	5.46384	2.44991	0.0819083	1
ENSG00000129810	123.674	1260.12	0.0981446	-3.34895	0.000331201	0.052895
ENSG00000129910	8.0159	0.873264	9.17925	3.19838	0.250915	1
ENSG00000129946	356.135	17.4653	20.391	4.34986	0.000245939	0.0466887
ENSG00000129988	1390.19	34.0573	40.8191	5.35117	1.80689e-07	0.000358679
ENSG00000130203	409.956	87.3264	4.69453	2.23098	0.0295157	0.874381
ENSG00000130303	88.1749	0.873264	100.972	6.65781	0.000325527	0.052895
ENSG00000130383	9.16103	0.873264	10.4906	3.39102	0.203713	1
ENSG00000130477	195.817	1105.55	0.177122	-2.49719	0.00587249	0.320631
ENSG00000130518	179.785	31.4375	5.71882	2.51572	0.0343326	0.935306
ENSG00000130635	3157.12	455.844	6.92588	2.792	0.000676902	0.0813342
ENSG00000130643	42.3698	5.23958	8.08648	3.01551	0.0499246	1
ENSG00000130711	10.3062	1.74653	5.90094	2.56095	0.26697	1
ENSG00000130827	372.167	69.8611	5.32724	2.41339	0.0216612	0.723887
ENSG00000131153	161.463	1711.6	0.0943348	-3.40607	0.000159598	0.0367188
ENSG00000131203	26.338	1.74653	15.0802	3.91458	0.0358799	0.954363
ENSG00000131435	4.58052	0.873264	5.24528	2.39102	0.500091	1
ENSG00000131470	83.5944	525.705	0.159014	-2.65277	0.00883873	0.421766
ENSG00000131747	4033.14	32491.5	0.124129	-3.01009	7.07421e-05	0.0242686
ENSG00000131773	14.8867	79.467	0.187332	-2.41633	0.0749208	1
ENSG00000131781	1095.89	130.99	8.36623	3.06458	0.00103016	0.103629
ENSG00000132016	1.14513	19.2118	0.0596055	-4.06841	0.0663661	1
ENSG00000132274	703.109	32.3108	21.7608	4.44366	3.33271e-05	0.0162826
ENSG00000132436	409.956	1708.1	0.240007	-2.05885	0.0145723	0.575139
ENSG00000132464	21.7575	0.873264	24.9151	4.63895	0.0309831	0.881961
ENSG00000132465	25.1928	2.61979	9.61635	3.26549	0.0655887	1
ENSG00000132702	12.5964	1.74653	7.21226	2.85045	0.190507	1
ENSG00000132821	566.839	48.9028	11.5911	3.53495	0.000759732	0.0869563
ENSG00000132837	24.0477	1.74653	13.7689	3.78334	0.0456861	1
ENSG00000132854	163.753	12.2257	13.3942	3.74354	0.00408356	0.259135
ENSG00000132911	49.2406	7.85938	6.2652	2.64736	0.0697376	1
ENSG00000132958	12.5964	1.74653	7.21226	2.85045	0.190507	1
ENSG00000132965	16.0318	1.74653	9.17925	3.19838	0.118981	1
ENSG00000132967	215.284	935.266	0.230185	-2.11913	0.0196131	0.687867
ENSG00000132970	50.3857	6.98611	7.21226	2.85045	0.053238	1
ENSG00000133019	227.881	55.0156	4.14211	2.05037	0.0655471	1
ENSG00000133106	33.2087	3.49306	9.50708	3.249	0.0487011	1
ENSG00000133119	393.924	2007.63	0.196213	-2.34951	0.00516718	0.293622
ENSG00000133135	1118.79	46.283	24.1728	4.59531	5.57668e-06	0.00553631
ENSG00000133321	235.897	23.5781	10.0049	3.32263	0.00534932	0.302241
ENSG00000133328	12.5964	2.61979	4.80818	2.26549	0.271385	1
ENSG00000133401	9.16103	1.74653	5.24528	2.39102	0.318557	1
ENSG00000133661	20.6123	2.61979	7.86792	2.97598	0.105138	1
ENSG00000133863	85.8847	374.63	0.229252	-2.12499	0.0402791	1
ENSG00000133962	995.117	55.8889	17.8053	4.15423	3.44507e-05	0.0162826
ENSG00000134020	6.87077	0.873264	7.86792	2.97598	0.311787	1
ENSG00000134057	849.686	5735.6	0.148143	-2.75494	0.000436286	0.062456
ENSG00000134198	1014.58	32.3108	31.4008	4.97273	2.04662e-06	0.00264957
ENSG00000134207	41.2246	258.486	0.159485	-2.64851	0.0195537	0.686594
ENSG00000134242	65.2724	6.11285	10.6779	3.41656	0.0204595	0.709499
ENSG00000134258	170.624	4.36632	39.0774	5.28826	0.000249639	0.0466887
ENSG00000134321	57.2565	0.873264	65.566	6.03488	0.00155703	0.140926
ENSG00000134323	30.9185	0.873264	35.4057	5.14591	0.011172	0.478642
ENSG00000134326	106.497	7.85938	13.5503	3.76025	0.00732506	0.372632
ENSG00000134343	25.1928	3.49306	7.21226	2.85045	0.0951513	1
ENSG00000134369	3379.28	626.13	5.39708	2.43218	0.00245168	0.184402
ENSG00000134389	93.9006	4.36632	21.5057	4.42664	0.00322281	0.218531
ENSG00000134533	248.493	48.9028	5.08137	2.34522	0.0356721	0.954363
ENSG00000134538	611.499	137.102	4.46016	2.1571	0.0250043	0.794587
ENSG00000134545	9.16103	0.873264	10.4906	3.39102	0.203713	1
ENSG00000134627	109.932	8.73264	12.5887	3.65406	0.00833282	0.405394
ENSG00000134690	141.996	908.195	0.15635	-2.67715	0.00434524	0.268989
ENSG00000134827	1848.24	38.4236	48.1016	5.58801	2.51587e-08	0.000124854
ENSG00000135074	1635.24	313.502	5.21606	2.38296	0.00558035	0.31018
ENSG00000135094	46.9503	6.11285	7.68059	2.94122	0.0501803	1
ENSG00000135114	338.958	16.592	20.429	4.35255	0.000275037	0.0496334
ENSG00000135218	57.2565	11.3524	5.04354	2.33444	0.0950404	1
ENSG00000135220	143.141	8.73264	16.3915	4.03488	0.00303307	0.212501
ENSG00000135226	21.7575	1.74653	12.4575	3.63895	0.058964	1
ENSG00000135312	18.3221	4.36632	4.19623	2.06909	0.241034	1
ENSG00000135373	2778.08	639.229	4.34599	2.11968	0.00846674	0.409076
ENSG00000135407	201.543	30.5642	6.59407	2.72117	0.0212053	0.716632
ENSG00000135424	168.334	40.1701	4.19053	2.06713	0.0775015	1
ENSG00000135451	129.4	872.391	0.148328	-2.75314	0.00366985	0.240769
ENSG00000135476	188.946	1629.51	0.115953	-3.10839	0.000501	0.0687455
ENSG00000135678	2598.3	148.455	17.5023	4.12947	3.92037e-06	0.00440305
ENSG00000135744	201.543	4.36632	46.1585	5.52852	0.000103523	0.0288085
ENSG00000135821	3581.96	653.201	5.4837	2.45515	0.00214458	0.170741
ENSG00000135914	1.14513	16.592	0.0690169	-3.85691	0.0921873	1
ENSG00000135960	369.877	76.8472	4.81314	2.26698	0.0298147	0.879567
ENSG00000136059	14.8867	1.74653	8.52358	3.09146	0.138577	1
ENSG00000136155	124.819	705.597	0.176898	-2.49901	0.00941358	0.436602
ENSG00000136244	67.5626	5.23958	12.8947	3.6887	0.0136827	0.54982
ENSG00000136250	13.7415	1.74653	7.86792	2.97598	0.16211	1
ENSG00000136286	1.14513	5.23958	0.218553	-2.19394	0.523669	1
ENSG00000136492	469.503	2532.47	0.185394	-2.43134	0.00317688	0.217459
ENSG00000136824	1707.39	6835.04	0.249799	-2.00116	0.00766601	0.385579
ENSG00000136859	32.0636	0.873264	36.717	5.19838	0.0100042	0.448664
ENSG00000136869	92.7555	13.099	7.08113	2.82398	0.035807	0.954363
ENSG00000136881	2039.48	300.403	6.78913	2.76323	0.00124002	0.11988
ENSG00000136982	76.7237	724.809	0.105854	-3.23986	0.00118144	0.116485
ENSG00000137033	105.352	1.74653	60.3208	5.91458	0.000392129	0.0583801
ENSG00000137101	80.159	16.592	4.83118	2.27238	0.0872613	1
ENSG00000137103	697.384	94.3125	7.39439	2.88643	0.00330582	0.223207
ENSG00000137135	159.173	798.163	0.199424	-2.32609	0.0130868	0.531426
ENSG00000137310	91.6103	555.396	0.164946	-2.59993	0.00945928	0.43804
ENSG00000137434	9.16103	73.3542	0.124888	-3.0013	0.0357138	0.954363
ENSG00000137460	182.076	34.9306	5.2125	2.38198	0.0430103	1
ENSG00000137491	567.984	32.3108	17.5788	4.13576	0.00014088	0.0338294
ENSG00000137501	2141.39	296.91	7.21226	2.85045	0.000856578	0.0927471
ENSG00000137507	217.575	15.7188	13.8417	3.79095	0.00233236	0.180855
ENSG00000137561	25.1928	126.623	0.198959	-2.32946	0.0634184	1
ENSG00000137648	33.2087	7.85938	4.22537	2.07908	0.168347	1
ENSG00000137673	7710.15	1083.72	7.11452	2.83077	0.000248369	0.0466887
ENSG00000137707	12.5964	2.61979	4.80818	2.26549	0.271385	1
ENSG00000137752	116.803	1.74653	66.8774	6.06345	0.000253092	0.0466887
ENSG00000137766	48.0954	5.23958	9.17925	3.19838	0.0358976	0.954363
ENSG00000137807	969.924	4744.44	0.204434	-2.29029	0.00320561	0.217923
ENSG00000137809	202.688	20.0851	10.0915	3.33506	0.00646349	0.343061
ENSG00000137812	380.183	3048.56	0.124709	-3.00336	0.000310578	0.0523679
ENSG00000137841	1.14513	14.8455	0.0771365	-3.69644	0.116218	1
ENSG00000137875	18.3221	0.873264	20.9811	4.39102	0.0486221	1
ENSG00000137878	160.318	20.9583	7.64937	2.93534	0.0181632	0.650032
ENSG00000137959	243.913	9.6059	25.3919	4.6663	0.000306914	0.052221
ENSG00000137965	222.155	5.23958	42.3994	5.40597	9.51475e-05	0.0283311
ENSG00000137968	211.849	43.6632	4.85189	2.27855	0.0459039	1
ENSG00000138083	12.5964	2.61979	4.80818	2.26549	0.271385	1
ENSG00000138092	383.618	1877.52	0.204322	-2.29108	0.00661837	0.348178
ENSG00000138109	125.964	6.98611	18.0307	4.17238	0.00298088	0.210328
ENSG00000138115	30.9185	2.61979	11.8019	3.56095	0.0389041	0.989246
ENSG00000138160	969.924	7082.17	0.136953	-2.86825	0.000224383	0.0454505
ENSG00000138180	477.519	3923.57	0.121705	-3.03854	0.000197187	0.0417493
ENSG00000138182	873.734	4663.23	0.187367	-2.41606	0.00201469	0.166148
ENSG00000138185	484.39	63.7483	7.59848	2.92571	0.00485157	0.28627
ENSG00000138207	872.588	103.045	8.46802	3.08202	0.00136935	0.128624
ENSG00000138271	30.9185	1.74653	17.7028	4.14591	0.023068	0.753495
ENSG00000138315	77.8688	6.98611	11.1462	3.47848	0.0158169	0.607696
ENSG00000138346	567.984	2362.18	0.240449	-2.0562	0.0116575	0.493587
ENSG00000138356	539.356	39.2969	13.7252	3.77875	0.000427176	0.0614473
ENSG00000138379	8.0159	0.873264	9.17925	3.19838	0.250915	1
ENSG00000138449	2537.61	491.648	5.16143	2.36777	0.00393863	0.251666
ENSG00000138587	21.7575	420.913	0.0516911	-4.27394	0.000220055	0.0451888
ENSG00000138641	112.223	12.2257	9.17925	3.19838	0.0169319	0.62785
ENSG00000138650	190.091	47.1563	4.0311	2.01117	0.0788069	1
ENSG00000138658	185.511	1003.38	0.184886	-2.43529	0.00776255	0.388467
ENSG00000138735	1543.63	299.53	5.15353	2.36556	0.00621974	0.333091
ENSG00000138778	646.998	4629.17	0.139765	-2.83892	0.000375364	0.0566325
ENSG00000138798	170.624	21.8316	7.81547	2.96633	0.01606	0.60995
ENSG00000138944	90.4652	20.0851	4.5041	2.17124	0.0946377	1
ENSG00000139155	36.6441	7.85938	4.66247	2.2211	0.137124	1
ENSG00000139192	319.491	56.7622	5.62859	2.49277	0.0211548	0.716632
ENSG00000139269	11.4513	2.61979	4.37107	2.12799	0.315218	1
ENSG00000139329	348.119	22.7049	15.3324	3.93851	0.000693814	0.0814542
ENSG00000139351	11.4513	2.61979	4.37107	2.12799	0.315218	1
ENSG00000139547	99.6262	6.11285	16.2978	4.02661	0.00530196	0.300707
ENSG00000139567	29.7734	5.23958	5.68239	2.5065	0.115333	1
ENSG00000139597	150.012	36.6771	4.09007	2.03213	0.0879329	1
ENSG00000139618	415.682	3117.55	0.133336	-2.90686	0.0004412	0.0628572
ENSG00000139734	240.477	1681.03	0.143053	-2.80538	0.0013656	0.128624
ENSG00000139914	13.7415	0.873264	15.7358	3.97598	0.0949663	1
ENSG00000139946	1497.83	285.557	5.24528	2.39102	0.00591357	0.321318
ENSG00000140009	2.29026	11.3524	0.201742	-2.30942	0.305959	1
ENSG00000140279	77.8688	2.61979	29.7233	4.89352	0.00239345	0.183679
ENSG00000140285	8.0159	1.74653	4.58962	2.19838	0.382369	1
ENSG00000140450	553.097	46.283	11.9503	3.57898	0.000704323	0.0816028
ENSG00000140451	37.7893	343.193	0.110111	-3.18297	0.00441327	0.270947
ENSG00000140465	3.43539	22.7049	0.151306	-2.72446	0.129648	1
ENSG00000140479	5246.98	1298.54	4.04067	2.01459	0.00826662	0.404572
ENSG00000140519	644.708	45.4097	14.1976	3.82757	0.000256995	0.0469466
ENSG00000140525	955.038	5116.45	0.18666	-2.42151	0.00184294	0.156786
ENSG00000140534	225.59	1798.92	0.125403	-2.99536	0.000646728	0.0795743
ENSG00000140538	26267	4112.2	6.38757	2.67527	0.000333644	0.052895
ENSG00000140623	5.72565	0.873264	6.5566	2.71295	0.391966	1
ENSG00000140675	14.8867	2.61979	5.68239	2.5065	0.203435	1
ENSG00000140678	81.3042	6.11285	13.3005	3.73341	0.0104847	0.462508
ENSG00000140968	26.338	1.74653	15.0802	3.91458	0.0358799	0.954363
ENSG00000141052	878.314	89.0729	9.86062	3.30168	0.00069473	0.0814542
ENSG00000141293	20.6123	4.36632	4.72075	2.23902	0.19355	1
ENSG00000141338	321.781	51.5226	6.24544	2.6428	0.0152705	0.59326
ENSG00000141469	41.2246	2.61979	15.7358	3.97598	0.0176436	0.642947
ENSG00000141485	19.4672	0.873264	22.2925	4.47848	0.0416504	1
ENSG00000141527	21.7575	3.49306	6.22877	2.63895	0.131765	1
ENSG00000141750	16.0318	3.49306	4.58962	2.19838	0.239006	1
ENSG00000142089	295.443	30.5642	9.66631	3.27296	0.00428771	0.267094
ENSG00000142233	34.3539	3.49306	9.83491	3.29791	0.0446489	1
ENSG00000142319	5.72565	0.873264	6.5566	2.71295	0.391966	1
ENSG00000142484	58.4016	8.73264	6.68774	2.74152	0.0552927	1
ENSG00000142609	1.14513	5.23958	0.218553	-2.19394	0.523669	1
ENSG00000142623	212.994	48.0295	4.43465	2.14882	0.0576592	1
ENSG00000142675	1.14513	8.73264	0.131132	-2.93091	0.286703	1
ENSG00000142731	248.493	1753.51	0.141711	-2.81897	0.00123658	0.11988
ENSG00000142945	278.266	2101.95	0.132385	-2.91719	0.000694024	0.0814542
ENSG00000142959	35.499	5.23958	6.77516	2.76025	0.0771179	1
ENSG00000143001	29.7734	6.11285	4.87062	2.28411	0.144719	1
ENSG00000143217	54.9662	6.11285	8.99191	3.16863	0.0331437	0.913368
ENSG00000143226	5.72565	0.873264	6.5566	2.71295	0.391966	1
ENSG00000143228	159.173	1588.47	0.100205	-3.31897	0.000248019	0.0466887
ENSG00000143248	10.3062	49.776	0.207051	-2.27194	0.115823	1
ENSG00000143278	1682.19	31.4375	53.5092	5.74171	1.98683e-08	0.00011832
ENSG00000143344	1769.22	364.151	4.85849	2.28051	0.0071749	0.368344
ENSG00000143369	42.3698	10.4792	4.04324	2.01551	0.161049	1
ENSG00000143416	1476.07	271.585	5.43502	2.44229	0.00511501	0.293134
ENSG00000143476	261.089	2671.31	0.0977382	-3.35493	9.26511e-05	0.0280022
ENSG00000143502	198.107	13.099	15.1239	3.91876	0.00213275	0.170254
ENSG00000143552	1.14513	16.592	0.0690169	-3.85691	0.0921873	1
ENSG00000143627	16.0318	0.873264	18.3585	4.19838	0.0672404	1
ENSG00000143869	127.109	3.49306	36.3892	5.18544	0.000618081	0.0772086
ENSG00000144035	13.7415	0.873264	15.7358	3.97598	0.0949663	1
ENSG00000144152	4.58052	32.3108	0.141764	-2.81843	0.086258	1
ENSG00000144331	1.14513	8.73264	0.131132	-2.93091	0.286703	1
ENSG00000144339	5.72565	45.4097	0.126089	-2.98749	0.0538063	1
ENSG00000144395	114.513	477.675	0.23973	-2.06052	0.0382886	0.977181
ENSG00000144407	9.16103	1.74653	5.24528	2.39102	0.318557	1
ENSG00000144476	109.932	3.49306	31.4717	4.97598	0.00113234	0.112015
ENSG00000144481	101.916	23.5781	4.3225	2.11187	0.0969919	1
ENSG00000144554	380.183	2874.78	0.132247	-2.91869	0.000464746	0.0655843
ENSG00000144644	4.58052	0.873264	5.24528	2.39102	0.500091	1
ENSG00000144810	4.58052	20.9583	0.218553	-2.19394	0.211443	1
ENSG00000144837	150.012	14.8455	10.1049	3.33698	0.00961279	0.441033
ENSG00000144891	1719.98	149.328	11.5182	3.52584	9.98765e-05	0.0285341
ENSG00000145147	1.14513	20.0851	0.0570139	-4.13254	0.0597611	1
ENSG00000145358	2133.38	164.174	12.9946	3.69984	3.42908e-05	0.0162826
ENSG00000145386	405.376	3193.53	0.126937	-2.97782	0.000324163	0.052895
ENSG00000145428	1.14513	6.11285	0.187332	-2.41633	0.446442	1
ENSG00000145451	1.14513	6.98611	0.163915	-2.60898	0.383194	1
ENSG00000145642	1.14513	6.11285	0.187332	-2.41633	0.446442	1
ENSG00000146039	400.795	4.36632	91.7925	6.5203	1.20462e-06	0.00188784
ENSG00000146070	83.5944	19.2118	4.3512	2.12141	0.105357	1
ENSG00000146122	29.7734	1.74653	17.0472	4.09146	0.0256381	0.7977
ENSG00000146221	5.72565	0.873264	6.5566	2.71295	0.391966	1
ENSG00000146352	61.837	6.11285	10.1159	3.33855	0.023898	0.768453
ENSG00000146410	46.9503	330.967	0.141858	-2.81748	0.0104379	0.462508
ENSG00000146670	193.527	1760.5	0.109927	-3.18538	0.000339036	0.0531324
ENSG00000146674	67326.7	9562.24	7.04089	2.81576	0.000291088	0.0512919
ENSG00000146859	256.509	33.184	7.72989	2.95045	0.0103319	0.461235
ENSG00000146918	601.193	3347.22	0.17961	-2.47706	0.00209893	0.168458
ENSG00000147027	4156.82	716.95	5.79792	2.53554	0.00139457	0.130581
ENSG00000147231	112.223	25.3247	4.43136	2.14775	0.0874073	1
ENSG00000147536	235.897	1795.43	0.131387	-2.9281	0.000821516	0.0909348
ENSG00000147647	19.4672	2.61979	7.43082	2.89352	0.119196	1
ENSG00000147697	11.4513	2.61979	4.37107	2.12799	0.315218	1
ENSG00000148483	4.58052	0.873264	5.24528	2.39102	0.500091	1
ENSG00000148488	27.4831	6.11285	4.49596	2.16863	0.170622	1
ENSG00000148584	103.062	7.85938	13.1132	3.71295	0.00821195	0.403497
ENSG00000148735	38.9344	1.74653	22.2925	4.47848	0.0118472	0.498252
ENSG00000148773	2451.72	19982.9	0.122691	-3.0269	6.2487e-05	0.0236834
ENSG00000148848	1533.33	318.741	4.81057	2.26621	0.00848922	0.409076
ENSG00000148935	1.14513	11.3524	0.100871	-3.30942	0.190996	1
ENSG00000149260	1091.31	249.753	4.36954	2.12748	0.0168297	0.627186
ENSG00000149380	2754.04	268.965	10.2394	3.35606	8.70935e-05	0.0267788
ENSG00000149418	16.0318	1.74653	9.17925	3.19838	0.118981	1
ENSG00000149503	731.738	3702.64	0.197626	-2.33916	0.0032009	0.217923
ENSG00000149573	68.7077	2.61979	26.2264	4.71295	0.00366408	0.240769
ENSG00000149636	289.718	1379.76	0.209977	-2.25169	0.00977371	0.445313
ENSG00000149926	1.14513	9.6059	0.119211	-3.06841	0.2495	1
ENSG00000149948	192.382	894.222	0.215139	-2.21666	0.0157511	0.605948
ENSG00000150201	4.58052	0.873264	5.24528	2.39102	0.500091	1
ENSG00000150540	30.9185	3.49306	8.85142	3.14591	0.0582963	1
ENSG00000150873	1.14513	6.11285	0.187332	-2.41633	0.446442	1
ENSG00000151023	267.96	27.9444	9.58903	3.26139	0.00506747	0.291291
ENSG00000151025	74.4334	2.61979	28.4119	4.82843	0.00279698	0.198766
ENSG00000151117	58.4016	9.6059	6.07976	2.60401	0.0662495	1
ENSG00000151224	114.513	8.73264	13.1132	3.71295	0.00720552	0.368541
ENSG00000151320	936.716	206.964	4.52599	2.17823	0.0166316	0.622138
ENSG00000151468	16.0318	117.017	0.137004	-2.86771	0.0293478	0.87185
ENSG00000151655	1143.98	188.625	6.06486	2.60047	0.00411923	0.259928
ENSG00000151725	113.368	978.929	0.115808	-3.11019	0.0010794	0.107492
ENSG00000152049	779.833	10.4792	74.4175	6.21757	1.1283e-07	0.000298173
ENSG00000152128	21.7575	2.61979	8.30503	3.05399	0.0930238	1
ENSG00000152154	75.5785	8.73264	8.65472	3.11349	0.0274258	0.833368
ENSG00000152208	61.837	8.73264	7.08113	2.82398	0.0476673	1
ENSG00000152253	42.3698	431.392	0.0982163	-3.34789	0.00208983	0.168257
ENSG00000152377	656.159	118.764	5.5249	2.46595	0.0109098	0.473544
ENSG00000152454	8.0159	45.4097	0.176524	-2.50206	0.0935064	1
ENSG00000152495	9.16103	39.2969	0.233124	-2.10083	0.158383	1
ENSG00000152689	125.964	27.0712	4.65307	2.21818	0.07331	1
ENSG00000152766	341.248	20.9583	16.2822	4.02523	0.000588156	0.0745465
ENSG00000153002	14.8867	0.873264	17.0472	4.09146	0.0796899	1
ENSG00000153029	1932.98	452.351	4.27318	2.09531	0.0118806	0.49895
ENSG00000153044	241.622	1071.49	0.2255	-2.1488	0.0162203	0.614471
ENSG00000153060	1.14513	5.23958	0.218553	-2.19394	0.523669	1
ENSG00000153086	42.3698	6.11285	6.93127	2.79312	0.064862	1
ENSG00000153093	8.0159	1.74653	4.58962	2.19838	0.382369	1
ENSG00000153233	5.72565	0.873264	6.5566	2.71295	0.391966	1
ENSG00000153253	806.171	129.243	6.23763	2.641	0.0054571	0.306009
ENSG00000153292	52.6759	4.36632	12.0642	3.59265	0.0202329	0.703804
ENSG00000153294	480.954	48.0295	10.0137	3.32391	0.00177654	0.153328
ENSG00000153404	24.0477	140.595	0.171042	-2.54758	0.0415044	1
ENSG00000153822	1611.2	231.415	6.96237	2.79958	0.00145497	0.134336
ENSG00000153902	17.1769	2.61979	6.5566	2.71295	0.15468	1
ENSG00000153930	24.0477	1.74653	13.7689	3.78334	0.0456861	1
ENSG00000154025	41.2246	0.873264	47.2075	5.56095	0.00457651	0.277073
ENSG00000154146	2.29026	61.1285	0.0374663	-4.73826	0.00565702	0.313675
ENSG00000154175	758.075	24.4514	31.0034	4.95435	5.57796e-06	0.00553631
ENSG00000154269	21.7575	3.49306	6.22877	2.63895	0.131765	1
ENSG00000154274	68.7077	8.73264	7.86792	2.97598	0.0358885	0.954363
ENSG00000154330	98.4811	7.85938	12.5304	3.64736	0.00958901	0.440621
ENSG00000154479	2.29026	19.2118	0.119211	-3.06841	0.119873	1
ENSG00000154654	17.1769	1.74653	9.83491	3.29791	0.102586	1
ENSG00000154783	166.044	11.3524	14.6263	3.87049	0.00316557	0.217184
ENSG00000154839	57.2565	730.049	0.0784283	-3.67248	0.000330006	0.052895
ENSG00000154864	1556.23	246.26	6.31945	2.6598	0.00241246	0.184189
ENSG00000154920	131.69	1108.17	0.118835	-3.07297	0.00100491	0.102123
ENSG00000155265	143.141	34.0573	4.20295	2.0714	0.0850281	1
ENSG00000155307	29.7734	6.11285	4.87062	2.28411	0.144719	1
ENSG00000155629	1010	136.229	7.41401	2.89025	0.0019902	0.16507
ENSG00000155926	10.3062	1.74653	5.90094	2.56095	0.26697	1
ENSG00000156096	384.763	1.74653	220.302	7.78334	1.76171e-07	0.000358679
ENSG00000156218	101.916	1.74653	58.3538	5.86675	0.000449036	0.063669
ENSG00000156222	14.8867	3.49306	4.26179	2.09146	0.271485	1
ENSG00000156298	44.66	8.73264	5.11415	2.35449	0.105646	1
ENSG00000156453	436.294	39.2969	11.1025	3.47281	0.00142926	0.132993
ENSG00000156509	26.338	275.951	0.0954442	-3.3892	0.00390856	0.251363
ENSG00000156689	1.14513	12.2257	0.0936658	-3.41633	0.167936	1
ENSG00000156802	1393.62	6911.01	0.201652	-2.31006	0.00235611	0.18175
ENSG00000156876	234.751	1095.07	0.214371	-2.22182	0.0130239	0.530504
ENSG00000156966	177.495	41.9167	4.23447	2.08218	0.0731021	1
ENSG00000156970	424.843	3879.91	0.109498	-3.19102	0.000105791	0.0288993
ENSG00000157445	37.7893	6.11285	6.18194	2.62806	0.0852871	1
ENSG00000157456	294.298	2425.05	0.121357	-3.04267	0.000360544	0.0547986
ENSG00000157514	685.932	100.425	6.83027	2.77194	0.00462234	0.278613
ENSG00000157551	21.7575	3.49306	6.22877	2.63895	0.131765	1
ENSG00000157601	518.744	20.0851	25.8273	4.69083	3.8117e-05	0.0166907
ENSG00000157613	207.268	6.98611	29.6686	4.89087	0.000298065	0.0518922
ENSG00000157680	24.0477	1.74653	13.7689	3.78334	0.0456861	1
ENSG00000157873	29.7734	2.61979	11.3648	3.5065	0.0429478	1
ENSG00000157884	92.7555	4.36632	21.2434	4.40894	0.00336731	0.226182
ENSG00000157927	26.338	107.411	0.245206	-2.02793	0.109182	1
ENSG00000158055	28.6282	341.446	0.083844	-3.57615	0.00181258	0.15509
ENSG00000158113	4.58052	0.873264	5.24528	2.39102	0.500091	1
ENSG00000158125	240.477	40.1701	5.98646	2.5817	0.0232658	0.756354
ENSG00000158258	42.3698	5.23958	8.08648	3.01551	0.0499246	1
ENSG00000158315	208.414	41.9167	4.97209	2.31385	0.043622	1
ENSG00000158373	1492.1	6576.55	0.226882	-2.13998	0.00466203	0.279309
ENSG00000158402	84.7396	616.524	0.137447	-2.86305	0.00424229	0.266494
ENSG00000158683	2.29026	13.099	0.174843	-2.51587	0.244767	1
ENSG00000158825	232.461	43.6632	5.32396	2.4125	0.0332206	0.913368
ENSG00000158955	388.199	7.85938	49.3931	5.62624	9.33065e-06	0.00793798
ENSG00000159167	3425.08	645.342	5.30739	2.408	0.00264815	0.193738
ENSG00000159231	58.4016	255.866	0.22825	-2.13131	0.0531118	1
ENSG00000159259	223.3	1205.98	0.185161	-2.43315	0.00648408	0.343541
ENSG00000159399	596.612	116.144	5.13683	2.36088	0.0156071	0.601966
ENSG00000159403	4230.11	568.495	7.44089	2.89548	0.000326267	0.052895
ENSG00000159625	30.9185	4.36632	7.08113	2.82398	0.0808226	1
ENSG00000159713	428.278	16.592	25.8123	4.68999	6.56976e-05	0.0238562
ENSG00000159763	280.557	2.61979	107.091	6.7427	4.14043e-06	0.00440305
ENSG00000159784	238.187	24.4514	9.74124	3.28411	0.00571247	0.315574
ENSG00000160097	5.72565	0.873264	6.5566	2.71295	0.391966	1
ENSG00000160111	29.7734	2.61979	11.3648	3.5065	0.0429478	1
ENSG00000160182	287.427	1.74653	164.571	7.36256	1.52498e-06	0.00220133
ENSG00000160298	93.9006	578.974	0.162184	-2.62429	0.00849036	0.409076
ENSG00000160862	114.513	3.49306	32.783	5.03488	0.000960147	0.10058
ENSG00000160868	11.4513	0.873264	13.1132	3.71295	0.137277	1
ENSG00000160957	132.835	990.281	0.134139	-2.8982	0.00202831	0.166378
ENSG00000161103	11.4513	2.61979	4.37107	2.12799	0.315218	1
ENSG00000161594	1.14513	5.23958	0.218553	-2.19394	0.523669	1
ENSG00000161692	180.93	1080.23	0.167493	-2.57783	0.00474939	0.282269
ENSG00000161791	56.1113	314.375	0.178485	-2.48612	0.0222949	0.740735
ENSG00000161800	854.266	3618.81	0.236063	-2.08276	0.0080485	0.398756
ENSG00000161888	76.7237	898.589	0.0853824	-3.54992	0.00031879	0.052895
ENSG00000162039	21.7575	90.8195	0.239568	-2.06149	0.113255	1
ENSG00000162062	98.4811	413.054	0.238422	-2.06841	0.042028	1
ENSG00000162063	289.718	1385	0.209183	-2.25716	0.00958515	0.440621
ENSG00000162073	176.35	753.627	0.234002	-2.09541	0.024761	0.789382
ENSG00000162148	132.835	33.184	4.00298	2.00107	0.0989216	1
ENSG00000162366	674.481	119.637	5.63772	2.49511	0.00983357	0.44703
ENSG00000162438	5.72565	0.873264	6.5566	2.71295	0.391966	1
ENSG00000162552	265.67	21.8316	12.1691	3.60515	0.002448	0.184402
ENSG00000162645	1450.88	238.401	6.08587	2.60546	0.0031117	0.215472
ENSG00000162654	104.207	6.11285	17.0472	4.09146	0.00451502	0.275585
ENSG00000162692	106.497	5.23958	20.3255	4.34522	0.00297835	0.210328
ENSG00000162849	111.078	19.2118	5.78173	2.5315	0.0491707	1
ENSG00000162873	32.0636	6.98611	4.58962	2.19838	0.151301	1
ENSG00000162878	1809.3	418.293	4.32544	2.11285	0.0118305	0.498252
ENSG00000162896	125.964	20.9583	6.01022	2.58742	0.0409722	1
ENSG00000162949	11.4513	1.74653	6.5566	2.71295	0.224952	1
ENSG00000162975	16.0318	79.467	0.201742	-2.30942	0.0865986	1
ENSG00000162989	18.3221	2.61979	6.99371	2.80606	0.135563	1
ENSG00000163032	4.58052	0.873264	5.24528	2.39102	0.500091	1
ENSG00000163121	38.9344	9.6059	4.05317	2.01905	0.166508	1
ENSG00000163131	1907.79	384.236	4.96514	2.31183	0.00608335	0.327555
ENSG00000163220	393.924	44.5365	8.84499	3.14486	0.00377961	0.244925
ENSG00000163286	16.0318	2.61979	6.1195	2.61341	0.177085	1
ENSG00000163295	67.5626	1.74653	38.684	5.27366	0.00205823	0.167907
ENSG00000163354	88.1749	19.2118	4.58962	2.19838	0.0922572	1
ENSG00000163376	3.43539	34.9306	0.0983491	-3.34594	0.0480307	1
ENSG00000163395	62.9821	0.873264	72.1226	6.17238	0.00112183	0.111345
ENSG00000163406	480.954	71.6076	6.71652	2.74771	0.00760823	0.383321
ENSG00000163453	1371.86	213.95	6.41209	2.68079	0.0026073	0.19214
ENSG00000163507	564.549	2876.53	0.19626	-2.34916	0.00378377	0.244925
ENSG00000163520	6.87077	0.873264	7.86792	2.97598	0.311787	1
ENSG00000163535	337.813	1612.05	0.209556	-2.2546	0.00846362	0.409076
ENSG00000163565	193.527	41.0434	4.71517	2.23731	0.0528742	1
ENSG00000163612	1.14513	11.3524	0.100871	-3.30942	0.190996	1
ENSG00000163631	68.7077	1.74653	39.3396	5.29791	0.00194291	0.162506
ENSG00000163808	201.543	1467.96	0.137295	-2.86465	0.00133145	0.126464
ENSG00000163888	2.29026	14.8455	0.154273	-2.69644	0.197575	1
ENSG00000164045	143.141	682.892	0.20961	-2.25422	0.0181475	0.650032
ENSG00000164087	111.078	488.155	0.227546	-2.13577	0.0319091	0.892974
ENSG00000164104	436.294	3378.66	0.129132	-2.95308	0.000333969	0.052895
ENSG00000164109	359.571	1951.74	0.18423	-2.44042	0.00393611	0.251666
ENSG00000164129	204.978	47.1563	4.34679	2.11995	0.0622998	1
ENSG00000164197	72.1431	11.3524	6.35486	2.66786	0.0533314	1
ENSG00000164199	422.553	28.8177	14.663	3.8741	0.00054685	0.0730179
ENSG00000164304	2.29026	13.9722	0.163915	-2.60898	0.219671	1
ENSG00000164344	25.1928	4.36632	5.76981	2.52852	0.128295	1
ENSG00000164362	35.499	275.951	0.128642	-2.95856	0.00966958	0.441597
ENSG00000164400	14.8867	2.61979	5.68239	2.5065	0.203435	1
ENSG00000164611	530.195	3107.95	0.170593	-2.55137	0.00170822	0.1496
ENSG00000164649	579.435	2847.71	0.203474	-2.29708	0.00457176	0.277073
ENSG00000164683	151.157	31.4375	4.80818	2.26549	0.0601903	1
ENSG00000164743	1.14513	6.11285	0.187332	-2.41633	0.446442	1
ENSG00000164764	25.1928	3.49306	7.21226	2.85045	0.0951513	1
ENSG00000164850	19.4672	3.49306	5.57311	2.47848	0.165853	1
ENSG00000165164	226.736	51.5226	4.4007	2.13773	0.056265	1
ENSG00000165194	1.14513	5.23958	0.218553	-2.19394	0.523669	1
ENSG00000165244	52.6759	803.403	0.065566	-3.93091	0.000123388	0.0318092
ENSG00000165304	454.616	3410.1	0.133315	-2.90709	0.00039665	0.058571
ENSG00000165376	2531.88	310.882	8.14419	3.02577	0.000360327	0.0547986
ENSG00000165434	8042.24	1373.64	5.85468	2.54959	0.000813495	0.0909348
ENSG00000165480	129.4	970.196	0.133375	-2.90644	0.00203468	0.166442
ENSG00000165490	79.0139	950.111	0.0831628	-3.58792	0.000254015	0.0466887
ENSG00000165507	137.415	9.6059	14.3053	3.83848	0.00453618	0.276215
ENSG00000165511	6.87077	0.873264	7.86792	2.97598	0.311787	1
ENSG00000165617	18.3221	2.61979	6.99371	2.80606	0.135563	1
ENSG00000165633	43.5149	5.23958	8.30503	3.05399	0.046637	1
ENSG00000165863	17.1769	2.61979	6.5566	2.71295	0.15468	1
ENSG00000165891	115.658	960.59	0.120403	-3.05406	0.00131942	0.12592
ENSG00000165899	4.58052	0.873264	5.24528	2.39102	0.500091	1
ENSG00000165917	14.8867	1.74653	8.52358	3.09146	0.138577	1
ENSG00000165929	6968.11	1474.94	4.72433	2.24011	0.00309076	0.215043
ENSG00000165949	279.412	20.9583	13.3318	3.7368	0.00168161	0.148141
ENSG00000165966	12.5964	1.74653	7.21226	2.85045	0.190507	1
ENSG00000166126	81.3042	9.6059	8.46398	3.08134	0.0270648	0.825698
ENSG00000166143	571.419	34.9306	16.3587	4.03199	0.000186223	0.0404744
ENSG00000166145	171.769	20.9583	8.19575	3.03488	0.0140667	0.559708
ENSG00000166147	2670.44	639.229	4.1776	2.06267	0.0104815	0.462508
ENSG00000166341	25.1928	3.49306	7.21226	2.85045	0.0951513	1
ENSG00000166396	1889.46	50.6493	37.3048	5.22129	1.01387e-07	0.000298173
ENSG00000166426	45.8052	8.73264	5.24528	2.39102	0.0997164	1
ENSG00000166432	74.4334	15.7188	4.73532	2.24346	0.0941859	1
ENSG00000166446	40.0795	4.36632	9.17925	3.19838	0.0425243	1
ENSG00000166451	328.652	1633.88	0.201149	-2.31367	0.00697245	0.360437
ENSG00000166508	1651.28	11376	0.145154	-2.78434	0.000238572	0.0466887
ENSG00000166523	154.592	11.3524	13.6176	3.7674	0.00427932	0.267094
ENSG00000166589	309.185	12.2257	25.2898	4.66048	0.000170035	0.0375035
ENSG00000166803	112.223	749.26	0.149778	-2.7391	0.00461393	0.278613
ENSG00000166819	230.171	52.3958	4.39292	2.13518	0.0559237	1
ENSG00000166825	309.185	62.875	4.91745	2.29791	0.0325662	0.902879
ENSG00000166828	3.43539	30.5642	0.112399	-3.1533	0.0665176	1
ENSG00000166851	379.038	3016.25	0.125665	-2.99234	0.000328739	0.052895
ENSG00000166863	25.1928	1.74653	14.4245	3.85045	0.0404175	1
ENSG00000166866	330.942	46.283	7.15041	2.83803	0.00966456	0.441597
ENSG00000166923	172.915	41.0434	4.21297	2.07484	0.0752427	1
ENSG00000166963	82.4493	367.644	0.224264	-2.15673	0.0382983	0.977181
ENSG00000167077	4.58052	0.873264	5.24528	2.39102	0.500091	1
ENSG00000167100	25.1928	5.23958	4.80818	2.26549	0.1643	1
ENSG00000167117	43.5149	6.98611	6.22877	2.63895	0.0764291	1
ENSG00000167183	381.328	23.5781	16.173	4.01551	0.00047568	0.066497
ENSG00000167207	80.159	17.4653	4.58962	2.19838	0.0966619	1
ENSG00000167332	48.0954	11.3524	4.23657	2.0829	0.140881	1
ENSG00000167513	80.159	776.332	0.103254	-3.27574	0.000950358	0.0999924
ENSG00000167588	89.3201	7.85938	11.3648	3.5065	0.0132108	0.534464
ENSG00000167608	115.658	8.73264	13.2443	3.7273	0.00695088	0.359947
ENSG00000167634	1.14513	5.23958	0.218553	-2.19394	0.523669	1
ENSG00000167656	11.4513	1.74653	6.5566	2.71295	0.224952	1
ENSG00000167670	254.219	1610.3	0.157871	-2.66319	0.00231262	0.179938
ENSG00000167772	2299.42	555.396	4.14014	2.04968	0.0120951	0.505111
ENSG00000167798	57.2565	7.85938	7.28512	2.86495	0.0476533	1
ENSG00000167900	371.022	3134.14	0.118381	-3.0785	0.000222391	0.0453556
ENSG00000168004	16.0318	2.61979	6.1195	2.61341	0.177085	1
ENSG00000168062	137.415	20.0851	6.84167	2.77435	0.0279568	0.844262
ENSG00000168070	12.5964	2.61979	4.80818	2.26549	0.271385	1
ENSG00000168078	330.942	2757.77	0.120004	-3.05885	0.000284791	0.051084
ENSG00000168298	4900.01	21829.9	0.224464	-2.15545	0.00318881	0.217776
ENSG00000168350	565.694	90.8195	6.22877	2.63895	0.00824648	0.404526
ENSG00000168386	150.012	26.1979	5.7261	2.51755	0.0398586	1
ENSG00000168398	3596.85	816.502	4.4052	2.13921	0.00664878	0.349161
ENSG00000168405	46.9503	9.6059	4.88765	2.28914	0.111262	1
ENSG00000168427	8.0159	1.74653	4.58962	2.19838	0.382369	1
ENSG00000168454	6.87077	0.873264	7.86792	2.97598	0.311787	1
ENSG00000168477	321.781	43.6632	7.36962	2.88159	0.0090813	0.430575
ENSG00000168487	3674.72	859.292	4.27645	2.09641	0.0076019	0.383321
ENSG00000168496	471.793	2673.93	0.176442	-2.50274	0.00234992	0.181743
ENSG00000168542	28.6282	6.98611	4.09788	2.03488	0.190267	1
ENSG00000168675	3698.77	224.429	16.4808	4.04271	2.72495e-06	0.00338075
ENSG00000168743	3767.47	576.354	6.53674	2.70857	0.000778523	0.0881419
ENSG00000168899	10.3062	0.873264	11.8019	3.56095	0.166639	1
ENSG00000168913	2.29026	23.5781	0.0971349	-3.36387	0.0761699	1
ENSG00000168918	150.012	35.8038	4.18983	2.06689	0.0832429	1
ENSG00000168939	49.2406	11.3524	4.33745	2.11685	0.133863	1
ENSG00000168955	8693.82	964.083	9.01771	3.17276	4.74368e-05	0.0196177
ENSG00000169071	2.29026	12.2257	0.187332	-2.41633	0.273341	1
ENSG00000169116	1842.51	382.49	4.81716	2.26818	0.00720369	0.368541
ENSG00000169302	801.59	18.3385	43.7107	5.44991	9.92701e-07	0.00164215
ENSG00000169429	5038.57	1085.47	4.64184	2.2147	0.00409032	0.259135
ENSG00000169436	84.7396	7.85938	10.782	3.43055	0.0155994	0.601966
ENSG00000169507	96.1908	20.9583	4.58962	2.19838	0.0882468	1
ENSG00000169515	5.72565	0.873264	6.5566	2.71295	0.391966	1
ENSG00000169554	141.996	32.3108	4.3947	2.13576	0.0772465	1
ENSG00000169562	208.414	9.6059	21.6964	4.43938	0.000697275	0.0814542
ENSG00000169583	105.352	10.4792	10.0535	3.32962	0.0146382	0.575869
ENSG00000169607	91.6103	851.432	0.107596	-3.21631	0.000973959	0.100697
ENSG00000169679	482.099	3242.43	0.148685	-2.74967	0.000775905	0.0881419
ENSG00000169894	59.5467	10.4792	5.68239	2.5065	0.0744363	1
ENSG00000169903	11737.6	1454.86	8.06785	3.01218	8.19566e-05	0.0260719
ENSG00000169994	689.368	19.2118	35.8825	5.16521	4.03679e-06	0.00440305
ENSG00000170006	76.7237	7.85938	9.76205	3.28718	0.0211051	0.716632
ENSG00000170271	93.9006	3.49306	26.8821	4.74857	0.00207074	0.168257
ENSG00000170298	10.3062	1.74653	5.90094	2.56095	0.26697	1
ENSG00000170312	893.201	4995.94	0.178785	-2.4837	0.00147094	0.134352
ENSG00000170373	2465.46	49.776	49.5311	5.63026	7.13638e-09	5.31232e-05
ENSG00000170374	11.4513	0.873264	13.1132	3.71295	0.137277	1
ENSG00000170379	38.9344	8.73264	4.45849	2.15656	0.142779	1
ENSG00000170458	784.413	34.9306	22.4564	4.48905	2.15076e-05	0.0123156
ENSG00000170667	41.2246	8.73264	4.72075	2.23902	0.126246	1
ENSG00000170684	6.87077	38.4236	0.178816	-2.48345	0.106374	1
ENSG00000170703	2053.22	394.715	5.20177	2.379	0.00457818	0.277073
ENSG00000170873	823.348	129.243	6.37054	2.67142	0.00489017	0.286633
ENSG00000170927	83.5944	15.7188	5.31813	2.41092	0.0702277	1
ENSG00000170959	1808.16	129.243	13.9904	3.80636	3.14369e-05	0.016139
ENSG00000170989	97.336	1.74653	55.7311	5.80041	0.000539857	0.07289
ENSG00000171116	16.0318	2.61979	6.1195	2.61341	0.177085	1
ENSG00000171219	174.06	34.9306	4.98302	2.31702	0.0498422	1
ENSG00000171234	69.8529	11.3524	6.15312	2.62132	0.0580471	1
ENSG00000171241	251.928	1841.71	0.13679	-2.86996	0.000973795	0.100697
ENSG00000171303	1456.6	105.665	13.7851	3.78504	5.31469e-05	0.0213852
ENSG00000171320	215.284	2118.54	0.101619	-3.29875	0.000166756	0.037442
ENSG00000171345	2085.28	331.84	6.28399	2.65168	0.00178726	0.153759
ENSG00000171401	5.72565	0.873264	6.5566	2.71295	0.391966	1
ENSG00000171431	101.916	9.6059	10.6098	3.40732	0.0134058	0.540883
ENSG00000171462	5.72565	39.2969	0.145702	-2.7789	0.0762361	1
ENSG00000171501	4.58052	0.873264	5.24528	2.39102	0.500091	1
ENSG00000171557	14437.8	674.16	21.416	4.42062	5.00177e-08	0.000212761
ENSG00000171560	27186.5	3937.55	6.90443	2.78752	0.000198543	0.0417493
ENSG00000171564	55107	3599.59	15.3092	3.93633	9.39255e-07	0.00164215
ENSG00000171570	13.7415	2.61979	5.24528	2.39102	0.234536	1
ENSG00000171747	275.976	30.5642	9.02938	3.17463	0.00585656	0.32056
ENSG00000171786	9.16103	1.74653	5.24528	2.39102	0.318557	1
ENSG00000171798	305.749	62.0017	4.9313	2.30197	0.0326075	0.903182
ENSG00000171848	442.02	3787.35	0.11671	-3.099	0.000160312	0.0367188
ENSG00000171872	9.16103	0.873264	10.4906	3.39102	0.203713	1
ENSG00000171877	423.698	100.425	4.21903	2.07691	0.0400083	1
ENSG00000171885	3.43539	28.8177	0.119211	-3.06841	0.0764017	1
ENSG00000172232	93.9006	16.592	5.65938	2.50065	0.0575657	1
ENSG00000172244	69.8529	503.873	0.138632	-2.85067	0.00570701	0.315574
ENSG00000172296	871.443	164.174	5.30806	2.40818	0.00954655	0.440621
ENSG00000172348	12.5964	0.873264	14.4245	3.85045	0.113829	1
ENSG00000172602	1927.25	172.906	11.1462	3.47848	9.73913e-05	0.0285341
ENSG00000172824	29.7734	5.23958	5.68239	2.5065	0.115333	1
ENSG00000172955	3094.14	524.832	5.89549	2.55961	0.00166084	0.147182
ENSG00000173080	2.29026	13.9722	0.163915	-2.60898	0.219671	1
ENSG00000173175	286.282	27.0712	10.5752	3.40261	0.0033774	0.226182
ENSG00000173262	166.044	39.2969	4.22537	2.07908	0.0766624	1
ENSG00000173338	8.0159	0.873264	9.17925	3.19838	0.250915	1
ENSG00000173376	391.634	28.8177	13.5901	3.76448	0.000838338	0.0920205
ENSG00000173467	43.5149	4.36632	9.96604	3.31702	0.0342536	0.934008
ENSG00000173597	210.704	1.74653	120.642	6.91458	1.15156e-05	0.0090234
ENSG00000173612	61.837	1.74653	35.4057	5.14591	0.00277505	0.198629
ENSG00000173702	5228.66	1225.19	4.26763	2.09344	0.00624405	0.333209
ENSG00000173838	25.1928	2.61979	9.61635	3.26549	0.0655887	1
ENSG00000173862	8.0159	1.74653	4.58962	2.19838	0.382369	1
ENSG00000174123	5.72565	29.691	0.192841	-2.37451	0.141445	1
ENSG00000174371	184.366	2144.74	0.085962	-3.54016	6.46481e-05	0.0238562
ENSG00000174442	488.97	2187.53	0.223527	-2.16148	0.00882693	0.421766
ENSG00000174473	1394.77	87.3264	15.9719	3.99746	2.69323e-05	0.0143361
ENSG00000174502	227.881	47.1563	4.83246	2.27276	0.0438338	1
ENSG00000174680	4.58052	0.873264	5.24528	2.39102	0.500091	1
ENSG00000174788	9.16103	1.74653	5.24528	2.39102	0.318557	1
ENSG00000174827	445.455	63.7483	6.98772	2.80482	0.00726973	0.370657
ENSG00000174885	1.14513	5.23958	0.218553	-2.19394	0.523669	1
ENSG00000174938	993.972	241.021	4.12401	2.04405	0.0226254	0.748198
ENSG00000175063	232.461	2529.85	0.0918875	-3.44399	7.09084e-05	0.0242686
ENSG00000175065	22.9026	2.61979	8.74214	3.12799	0.082553	1
ENSG00000175279	44.66	261.106	0.171042	-2.54758	0.0236181	0.763575
ENSG00000175305	59.5467	282.064	0.21111	-2.24393	0.0398352	1
ENSG00000175356	207.268	30.5642	6.7814	2.76158	0.0190916	0.676752
ENSG00000175538	117.948	9.6059	12.2787	3.61809	0.00809694	0.4
ENSG00000175643	79.0139	735.288	0.10746	-3.21813	0.00122853	0.119545
ENSG00000175728	6.87077	0.873264	7.86792	2.97598	0.311787	1
ENSG00000175730	4.58052	0.873264	5.24528	2.39102	0.500091	1
ENSG00000175886	1.14513	21.8316	0.0524528	-4.25284	0.0487816	1
ENSG00000175920	1.14513	5.23958	0.218553	-2.19394	0.523669	1
ENSG00000176076	21.7575	0.873264	24.9151	4.63895	0.0309831	0.881961
ENSG00000176208	344.684	2343.84	0.147059	-2.76553	0.00105115	0.105384
ENSG00000176244	9.16103	65.4948	0.139874	-2.8378	0.0483966	1
ENSG00000176387	99.6262	20.9583	4.75354	2.249	0.0804779	1
ENSG00000176532	1240.17	266.346	4.65626	2.21917	0.0117116	0.493944
ENSG00000176533	64.1272	8.73264	7.3434	2.87645	0.0432852	1
ENSG00000176563	18.3221	4.36632	4.19623	2.06909	0.241034	1
ENSG00000176641	36.6441	1.74653	20.9811	4.39102	0.0141655	0.56164
ENSG00000176884	1.14513	6.11285	0.187332	-2.41633	0.446442	1
ENSG00000176890	380.183	1560.52	0.243625	-2.03726	0.016582	0.622068
ENSG00000177084	1110.78	4590.75	0.24196	-2.04716	0.00790682	0.392389
ENSG00000177098	43.5149	0.873264	49.8302	5.63895	0.00385045	0.248162
ENSG00000177112	24.0477	2.61979	9.17925	3.19838	0.0734752	1
ENSG00000177301	32.0636	0.873264	36.717	5.19838	0.0100042	0.448664
ENSG00000177409	554.243	109.158	5.07743	2.3441	0.0174295	0.639926
ENSG00000177494	65.2724	6.98611	9.34316	3.22391	0.0265809	0.816794
ENSG00000177602	59.5467	546.663	0.108928	-3.19856	0.00208398	0.168257
ENSG00000177669	4.58052	0.873264	5.24528	2.39102	0.500091	1
ENSG00000177675	35.499	6.98611	5.08137	2.34522	0.121777	1
ENSG00000177855	1.14513	6.11285	0.187332	-2.41633	0.446442	1
ENSG00000177989	202.688	46.283	4.37932	2.13071	0.0616171	1
ENSG00000177993	4.58052	0.873264	5.24528	2.39102	0.500091	1
ENSG00000178031	4.58052	0.873264	5.24528	2.39102	0.500091	1
ENSG00000178033	60.6918	9.6059	6.31818	2.65951	0.0601245	1
ENSG00000178150	33.2087	156.314	0.212449	-2.23481	0.0634166	1
ENSG00000178222	18.3221	2.61979	6.99371	2.80606	0.135563	1
ENSG00000178462	87.0298	15.7188	5.53669	2.46902	0.0631314	1
ENSG00000178573	76.7237	2.61979	29.2862	4.87215	0.00251984	0.187109
ENSG00000178597	1.14513	16.592	0.0690169	-3.85691	0.0921873	1
ENSG00000178685	117.948	7.85938	15.0073	3.9076	0.00505793	0.291291
ENSG00000178695	89.3201	389.476	0.229334	-2.12448	0.0391186	0.993005
ENSG00000178750	2.29026	11.3524	0.201742	-2.30942	0.305959	1
ENSG00000178752	5.72565	117.017	0.0489299	-4.35314	0.0030122	0.212036
ENSG00000178809	59.5467	8.73264	6.81887	2.76953	0.0525968	1
ENSG00000178860	203.833	47.1563	4.3225	2.11187	0.0634245	1
ENSG00000178947	254.219	43.6632	5.82226	2.54158	0.0238642	0.768195
ENSG00000178966	137.415	559.762	0.245489	-2.02627	0.0366544	0.966715
ENSG00000178999	174.06	1474.07	0.118081	-3.08215	0.000636809	0.078679
ENSG00000179008	4.58052	0.873264	5.24528	2.39102	0.500091	1
ENSG00000179058	10.3062	1.74653	5.90094	2.56095	0.26697	1
ENSG00000179097	224.445	36.6771	6.1195	2.61341	0.0233929	0.758766
ENSG00000179284	2.29026	12.2257	0.187332	-2.41633	0.273341	1
ENSG00000179331	19.4672	105.665	0.184235	-2.44038	0.0607703	1
ENSG00000179342	12.5964	2.61979	4.80818	2.26549	0.271385	1
ENSG00000179362	17.1769	2.61979	6.5566	2.71295	0.15468	1
ENSG00000179520	10.3062	0.873264	11.8019	3.56095	0.166639	1
ENSG00000179674	132.835	24.4514	5.43261	2.44165	0.0496927	1
ENSG00000179750	59.5467	415.674	0.143254	-2.80336	0.00816119	0.402331
ENSG00000179766	164.899	13.099	12.5887	3.65406	0.00475883	0.282269
ENSG00000179772	22.9026	0.873264	26.2264	4.71295	0.0268962	0.822238
ENSG00000179776	67.5626	0.873264	77.3679	6.27366	0.00087637	0.0939123
ENSG00000179862	367.586	68.1146	5.39659	2.43205	0.0210471	0.716632
ENSG00000179915	33.2087	3.49306	9.50708	3.249	0.0487011	1
ENSG00000179938	8.0159	0.873264	9.17925	3.19838	0.250915	1
ENSG00000180044	464.922	51.5226	9.02366	3.17371	0.00275281	0.19799
ENSG00000180066	16.0318	107.411	0.149256	-2.74414	0.0381532	0.975988
ENSG00000180113	22.9026	4.36632	5.24528	2.39102	0.156832	1
ENSG00000180155	219.865	33.184	6.62562	2.72806	0.0191521	0.677283
ENSG00000180210	282.847	33.184	8.52358	3.09146	0.00677523	0.353076
ENSG00000180245	2.29026	15.7188	0.145702	-2.7789	0.178075	1
ENSG00000180251	37.7893	6.11285	6.18194	2.62806	0.0852871	1
ENSG00000180257	29.7734	1.74653	17.0472	4.09146	0.0256381	0.7977
ENSG00000180353	29.7734	6.11285	4.87062	2.28411	0.144719	1
ENSG00000180385	70.998	344.066	0.20635	-2.27683	0.0316	0.8885
ENSG00000180537	67.5626	305.642	0.221051	-2.17755	0.0425046	1
ENSG00000180596	1616.92	9026.06	0.179139	-2.48085	0.00101648	0.102599
ENSG00000180785	148.867	4.36632	34.0943	5.09146	0.000487069	0.0674556
ENSG00000180875	144.286	25.3247	5.69746	2.51032	0.0416413	1
ENSG00000180964	721.431	158.061	4.56427	2.19038	0.0200824	0.701848
ENSG00000181218	139.706	598.186	0.233549	-2.0982	0.0295382	0.874381
ENSG00000181322	29.7734	6.98611	4.26179	2.09146	0.176025	1
ENSG00000181458	446.6	98.6788	4.5258	2.17817	0.0308471	0.881961
ENSG00000181544	148.867	751.007	0.198223	-2.3348	0.0135521	0.546046
ENSG00000181616	8.0159	1.74653	4.58962	2.19838	0.382369	1
ENSG00000181634	3948.41	971.943	4.06238	2.02233	0.00938416	0.435917
ENSG00000181885	83.5944	3.49306	23.9316	4.58085	0.00313924	0.215875
ENSG00000181938	215.284	938.759	0.229329	-2.12451	0.0192801	0.681001
ENSG00000182010	43.5149	337.953	0.12876	-2.95724	0.00747931	0.378748
ENSG00000182179	195.817	11.3524	17.2489	4.10843	0.00150712	0.137235
ENSG00000182223	1.14513	6.98611	0.163915	-2.60898	0.383194	1
ENSG00000182230	35.499	8.73264	4.06509	2.02329	0.172935	1
ENSG00000182257	1.14513	12.2257	0.0936658	-3.41633	0.167936	1
ENSG00000182326	7305.92	1018.23	7.17515	2.84301	0.000245236	0.0466887
ENSG00000182329	49.2406	10.4792	4.6989	2.23232	0.116385	1
ENSG00000182557	9.16103	1.74653	5.24528	2.39102	0.318557	1
ENSG00000182568	8.0159	0.873264	9.17925	3.19838	0.250915	1
ENSG00000182836	988.246	245.387	4.02729	2.00981	0.024848	0.791311
ENSG00000182870	27.4831	2.61979	10.4906	3.39102	0.0527638	1
ENSG00000182896	6.87077	0.873264	7.86792	2.97598	0.311787	1
ENSG00000182950	25.1928	3.49306	7.21226	2.85045	0.0951513	1
ENSG00000183018	35.499	3.49306	10.1627	3.34522	0.041012	1
ENSG00000183044	270.25	63.7483	4.23934	2.08384	0.054848	1
ENSG00000183091	4926.35	625.257	7.87891	2.978	0.000196425	0.0417493
ENSG00000183111	703.109	158.934	4.42391	2.14532	0.0229456	0.752453
ENSG00000183150	6.87077	52.3958	0.131132	-2.93091	0.0510618	1
ENSG00000183169	22.9026	4.36632	5.24528	2.39102	0.156832	1
ENSG00000183199	1.14513	13.099	0.0874214	-3.51587	0.148114	1
ENSG00000183239	1.14513	6.98611	0.163915	-2.60898	0.383194	1
ENSG00000183287	59.5467	7.85938	7.57652	2.92154	0.0429827	1
ENSG00000183484	162.608	7.85938	20.6897	4.37084	0.00133362	0.126464
ENSG00000183486	67.5626	0.873264	77.3679	6.27366	0.00087637	0.0939123
ENSG00000183542	5.72565	0.873264	6.5566	2.71295	0.391966	1
ENSG00000183578	51.5308	7.85938	6.5566	2.71295	0.0623375	1
ENSG00000183598	296.588	2253.02	0.13164	-2.92533	0.000615866	0.0772086
ENSG00000183638	5.72565	0.873264	6.5566	2.71295	0.391966	1
ENSG00000183662	6.87077	0.873264	7.86792	2.97598	0.311787	1
ENSG00000183688	646.998	2652.1	0.243957	-2.0353	0.0115198	0.490187
ENSG00000183729	29.7734	2.61979	11.3648	3.5065	0.0429478	1
ENSG00000183763	66.4175	365.898	0.181519	-2.4618	0.0202275	0.703804
ENSG00000183778	1611.2	189.498	8.50243	3.08788	0.000540189	0.07289
ENSG00000183807	21.7575	3.49306	6.22877	2.63895	0.131765	1
ENSG00000183856	325.217	1942.14	0.167453	-2.57817	0.0024965	0.186305
ENSG00000183914	28.6282	5.23958	5.46384	2.44991	0.125642	1
ENSG00000184068	2.29026	12.2257	0.187332	-2.41633	0.273341	1
ENSG00000184100	1.14513	5.23958	0.218553	-2.19394	0.523669	1
ENSG00000184260	2020.01	9548.27	0.211558	-2.24088	0.00266049	0.194164
ENSG00000184270	511.873	5202.91	0.0983821	-3.34546	3.68826e-05	0.0166397
ENSG00000184414	14.8867	2.61979	5.68239	2.5065	0.203435	1
ENSG00000184445	1338.66	6119.83	0.218741	-2.19271	0.00396569	0.252853
ENSG00000184574	57.2565	6.98611	8.19575	3.03488	0.0381324	0.975988
ENSG00000184584	70.998	17.4653	4.06509	2.02329	0.129025	1
ENSG00000184661	722.576	3099.21	0.233148	-2.10068	0.00837913	0.406347
ENSG00000184678	1389.04	8619.99	0.161142	-2.6336	0.000543443	0.07289
ENSG00000184828	53.8211	9.6059	5.60292	2.48618	0.0809412	1
ENSG00000185002	537.066	52.3958	10.2502	3.35757	0.0013538	0.12797
ENSG00000185031	2.29026	11.3524	0.201742	-2.30942	0.305959	1
ENSG00000185038	98.4811	19.2118	5.12607	2.35785	0.0690572	1
ENSG00000185052	10.3062	0.873264	11.8019	3.56095	0.166639	1
ENSG00000185055	22.9026	118.764	0.192841	-2.37451	0.0619376	1
ENSG00000185056	1.14513	9.6059	0.119211	-3.06841	0.2495	1
ENSG00000185070	392.779	48.0295	8.17787	3.03173	0.0049731	0.289217
ENSG00000185100	1228.72	219.189	5.60577	2.48691	0.00537253	0.302978
ENSG00000185101	72.1431	9.6059	7.51029	2.90887	0.0380231	0.975988
ENSG00000185112	161.463	34.9306	4.62241	2.20864	0.0631296	1
ENSG00000185130	423.698	4464.13	0.0949117	-3.39727	3.59408e-05	0.0164642
ENSG00000185269	17.1769	1.74653	9.83491	3.29791	0.102586	1
ENSG00000185432	123.674	8.73264	14.1623	3.82398	0.00542304	0.305249
ENSG00000185479	13.7415	2.61979	5.24528	2.39102	0.234536	1
ENSG00000185480	385.909	1699.37	0.227089	-2.13867	0.0115237	0.490187
ENSG00000185499	122.529	19.2118	6.37779	2.67306	0.0365081	0.964565
ENSG00000185507	271.396	58.5087	4.63855	2.21367	0.0427381	1
ENSG00000185607	19.4672	4.36632	4.45849	2.15656	0.215744	1
ENSG00000185634	80.159	4.36632	18.3585	4.19838	0.00556726	0.31018
ENSG00000185697	146.577	674.16	0.217421	-2.20144	0.0209087	0.716632
ENSG00000185745	1139.4	106.538	10.6948	3.41884	0.000304982	0.0521904
ENSG00000185834	1.14513	10.4792	0.109277	-3.19394	0.217924	1
ENSG00000185885	421.408	9.6059	43.8696	5.45515	1.03553e-05	0.00856495
ENSG00000185903	25.1928	6.11285	4.12129	2.0431	0.202535	1
ENSG00000185924	33.2087	6.98611	4.75354	2.249	0.140559	1
ENSG00000185955	8.0159	0.873264	9.17925	3.19838	0.250915	1
ENSG00000186115	109.932	0.873264	125.887	6.97598	0.000131156	0.0319677
ENSG00000186185	140.851	1837.35	0.0766599	-3.70538	4.58852e-05	0.0192433
ENSG00000186198	387.054	37.5503	10.3076	3.36564	0.0022786	0.178077
ENSG00000186212	206.123	38.4236	5.36449	2.42344	0.0360708	0.957258
ENSG00000186340	6.87077	0.873264	7.86792	2.97598	0.311787	1
ENSG00000186399	84.7396	17.4653	4.85189	2.27855	0.0840901	1
ENSG00000186417	230.171	3.49306	65.8939	6.04207	2.82416e-05	0.014753
ENSG00000186510	20.6123	2.61979	7.86792	2.97598	0.105138	1
ENSG00000186638	231.316	955.351	0.242127	-2.04616	0.023333	0.757648
ENSG00000186871	115.658	1379.76	0.0838249	-3.57648	0.000128407	0.0318622
ENSG00000186940	12.5964	2.61979	4.80818	2.26549	0.271385	1
ENSG00000187017	32.0636	6.11285	5.24528	2.39102	0.123535	1
ENSG00000187037	387.054	41.0434	9.43035	3.23731	0.00310673	0.215472
ENSG00000187066	8.0159	0.873264	9.17925	3.19838	0.250915	1
ENSG00000187122	2.29026	13.9722	0.163915	-2.60898	0.219671	1
ENSG00000187144	11.4513	1.74653	6.5566	2.71295	0.224952	1
ENSG00000187193	4406.46	362.405	12.1589	3.60395	1.45226e-05	0.0105286
ENSG00000187243	14.8867	2.61979	5.68239	2.5065	0.203435	1
ENSG00000187288	499.276	51.5226	9.69044	3.27656	0.00189112	0.160228
ENSG00000187325	155.738	1009.49	0.154273	-2.69644	0.00361807	0.239404
ENSG00000187510	32.0636	1.74653	18.3585	4.19838	0.020816	0.716632
ENSG00000187554	365.296	67.2413	5.43261	2.44165	0.0207369	0.715482
ENSG00000187556	11.4513	1.74653	6.5566	2.71295	0.224952	1
ENSG00000187608	420.262	38.4236	10.9376	3.45123	0.00160945	0.144617
ENSG00000187686	1.14513	6.11285	0.187332	-2.41633	0.446442	1
ENSG00000187689	4.58052	0.873264	5.24528	2.39102	0.500091	1
ENSG00000187741	237.042	1549.17	0.153012	-2.70828	0.0020861	0.168257
ENSG00000187867	12.5964	52.3958	0.240409	-2.05644	0.145564	1
ENSG00000187904	2.29026	11.3524	0.201742	-2.30942	0.305959	1
ENSG00000187955	76.7237	6.98611	10.9823	3.45711	0.0165477	0.622068
ENSG00000187957	272.541	25.3247	10.7619	3.42786	0.00345026	0.230347
ENSG00000188037	6.87077	0.873264	7.86792	2.97598	0.311787	1
ENSG00000188133	4.58052	0.873264	5.24528	2.39102	0.500091	1
ENSG00000188153	4558.76	891.602	5.113	2.35417	0.00259345	0.191619
ENSG00000188163	8.0159	1.74653	4.58962	2.19838	0.382369	1
ENSG00000188277	9.16103	0.873264	10.4906	3.39102	0.203713	1
ENSG00000188282	4.58052	0.873264	5.24528	2.39102	0.500091	1
ENSG00000188312	112.223	542.297	0.20694	-2.27272	0.0213464	0.718205
ENSG00000188404	135.125	13.9722	9.67099	3.27366	0.0122082	0.508407
ENSG00000188486	358.425	2296.68	0.156062	-2.67981	0.00146317	0.134336
ENSG00000188488	231.316	9.6059	24.0806	4.5898	0.00040771	0.0598028
ENSG00000188610	62.9821	567.622	0.110958	-3.17192	0.00210777	0.168712
ENSG00000188626	101.916	17.4653	5.83538	2.54483	0.0511068	1
ENSG00000188649	99.6262	7.85938	12.6761	3.66404	0.00922173	0.431739
ENSG00000188687	113.368	23.5781	4.80818	2.26549	0.0728672	1
ENSG00000188693	1.14513	11.3524	0.100871	-3.30942	0.190996	1
ENSG00000188738	88.1749	21.8316	4.03887	2.01395	0.119213	1
ENSG00000188761	558.823	138.849	4.02468	2.00888	0.0378079	0.975988
ENSG00000189057	127.109	1185.02	0.107264	-3.22077	0.000561915	0.0735438
ENSG00000189143	292.008	8.73264	33.4387	5.06345	8.23066e-05	0.0260719
ENSG00000189157	70.998	8.73264	8.13019	3.02329	0.0327612	0.905755
ENSG00000189184	57.2565	13.099	4.37107	2.12799	0.12353	1
ENSG00000189233	26.338	5.23958	5.02673	2.32962	0.14995	1
ENSG00000189280	6.87077	0.873264	7.86792	2.97598	0.311787	1
ENSG00000189334	36.6441	6.98611	5.24528	2.39102	0.113559	1
ENSG00000189420	32.0636	6.98611	4.58962	2.19838	0.151301	1
ENSG00000189431	821.058	189.498	4.3328	2.1153	0.0218243	0.727705
ENSG00000196081	22.9026	139.722	0.163915	-2.60898	0.0377795	0.975988
ENSG00000196091	8.0159	0.873264	9.17925	3.19838	0.250915	1
ENSG00000196136	69.8529	11.3524	6.15312	2.62132	0.0580471	1
ENSG00000196196	13.7415	0.873264	15.7358	3.97598	0.0949663	1
ENSG00000196302	2.29026	9.6059	0.238422	-2.06841	0.386187	1
ENSG00000196337	30.9185	0.873264	35.4057	5.14591	0.011172	0.478642
ENSG00000196366	17.1769	70.7344	0.242837	-2.04194	0.130108	1
ENSG00000196376	3.43539	14.8455	0.23141	-2.11148	0.284622	1
ENSG00000196420	21.7575	4.36632	4.98302	2.31702	0.174032	1
ENSG00000196440	45.8052	4.36632	10.4906	3.39102	0.0298378	0.879567
ENSG00000196542	143.141	8.73264	16.3915	4.03488	0.00303307	0.212501
ENSG00000196550	56.1113	494.267	0.113524	-3.13893	0.00284114	0.201424
ENSG00000196584	194.672	1735.18	0.112192	-3.15596	0.000385175	0.0576331
ENSG00000196604	50.3857	10.4792	4.80818	2.26549	0.110501	1
ENSG00000196611	51.5308	4.36632	11.8019	3.56095	0.0215339	0.722065
ENSG00000196620	73.2883	3.49306	20.9811	4.39102	0.00490491	0.286932
ENSG00000196684	34.3539	3.49306	9.83491	3.29791	0.0446489	1
ENSG00000196711	4.58052	24.4514	0.187332	-2.41633	0.156963	1
ENSG00000196724	2.29026	17.4653	0.131132	-2.93091	0.145539	1
ENSG00000196747	755.785	7294.37	0.103612	-3.27074	3.5197e-05	0.0163754
ENSG00000196787	777.543	6657.76	0.116787	-3.09804	8.5175e-05	0.0266965
ENSG00000196878	2492.95	506.493	4.92197	2.29924	0.00504839	0.291291
ENSG00000196890	76.7237	421.786	0.181902	-2.45877	0.0176859	0.642947
ENSG00000196932	95.0457	11.3524	8.37228	3.06562	0.0243218	0.780393
ENSG00000196972	28.6282	1.74653	16.3915	4.03488	0.0285822	0.856201
ENSG00000197093	34.3539	5.23958	6.5566	2.71295	0.083316	1
ENSG00000197099	16.0318	2.61979	6.1195	2.61341	0.177085	1
ENSG00000197142	792.429	63.7483	12.4306	3.63582	0.000299753	0.0518922
ENSG00000197153	245.058	3789.97	0.0646596	-3.95099	3.98468e-06	0.00440305
ENSG00000197168	6.87077	47.1563	0.145702	-2.7789	0.066241	1
ENSG00000197181	37.7893	7.85938	4.80818	2.26549	0.128342	1
ENSG00000197233	6.87077	0.873264	7.86792	2.97598	0.311787	1
ENSG00000197238	25.1928	144.089	0.174843	-2.51587	0.0428076	1
ENSG00000197249	431.714	41.9167	10.2993	3.36448	0.00191231	0.161032
ENSG00000197299	150.012	1867.91	0.08031	-3.63828	5.73279e-05	0.0224605
ENSG00000197332	2.29026	12.2257	0.187332	-2.41633	0.273341	1
ENSG00000197421	14.8867	1.74653	8.52358	3.09146	0.138577	1
ENSG00000197444	28.6282	5.23958	5.46384	2.44991	0.125642	1
ENSG00000197472	2.29026	59.3819	0.0385683	-4.69644	0.0061911	0.332156
ENSG00000197558	777.543	100.425	7.74249	2.9528	0.00236403	0.18189
ENSG00000197561	101.916	12.2257	8.33625	3.0594	0.0231104	0.753709
ENSG00000197565	1730.29	301.276	5.7432	2.52186	0.00337814	0.226182
ENSG00000197585	10.3062	1.74653	5.90094	2.56095	0.26697	1
ENSG00000197635	176.35	18.3385	9.61635	3.26549	0.00889593	0.42314
ENSG00000197646	8.0159	0.873264	9.17925	3.19838	0.250915	1
ENSG00000197653	30.9185	4.36632	7.08113	2.82398	0.0808226	1
ENSG00000197766	4028.56	599.059	6.72482	2.7495	0.000619722	0.0772086
ENSG00000197769	5.72565	0.873264	6.5566	2.71295	0.391966	1
ENSG00000197776	199.252	41.0434	4.85468	2.27938	0.0480419	1
ENSG00000197863	2.29026	9.6059	0.238422	-2.06841	0.386187	1
ENSG00000197872	13.7415	0.873264	15.7358	3.97598	0.0949663	1
ENSG00000197903	1629.52	9329.95	0.174655	-2.51742	0.000855917	0.0927471
ENSG00000197927	1.14513	5.23958	0.218553	-2.19394	0.523669	1
ENSG00000198056	114.513	1167.55	0.0980793	-3.34991	0.000376586	0.0566325
ENSG00000198099	813.042	20.9583	38.7932	5.27773	1.6093e-06	0.00220133
ENSG00000198108	75.5785	6.11285	12.3639	3.62806	0.0131879	0.534262
ENSG00000198125	202.688	45.4097	4.46353	2.15819	0.0587326	1
ENSG00000198133	120.239	28.8177	4.17238	2.06087	0.0956494	1
ENSG00000198183	40.0795	0.873264	45.8962	5.5203	0.00500426	0.289897
ENSG00000198203	204.978	32.3108	6.34396	2.66538	0.023155	0.754337
ENSG00000198211	6.87077	0.873264	7.86792	2.97598	0.311787	1
ENSG00000198221	8.0159	0.873264	9.17925	3.19838	0.250915	1
ENSG00000198326	5.72565	0.873264	6.5566	2.71295	0.391966	1
ENSG00000198417	148.867	34.0573	4.37107	2.12799	0.075909	1
ENSG00000198443	4.58052	18.3385	0.249775	-2.0013	0.267845	1
ENSG00000198554	496.986	2724.58	0.182408	-2.45476	0.00273722	0.19799
ENSG00000198650	68.7077	10.4792	6.5566	2.71295	0.0516822	1
ENSG00000198682	5184	1141.36	4.54197	2.18332	0.00451657	0.275585
ENSG00000198691	40.0795	6.98611	5.73703	2.5203	0.0927198	1
ENSG00000198692	1.14513	16.592	0.0690169	-3.85691	0.0921873	1
ENSG00000198732	2363.55	498.634	4.74005	2.2449	0.00632031	0.336661
ENSG00000198734	3038.03	325.727	9.3269	3.2214	0.000129799	0.0319413
ENSG00000198753	30.9185	6.98611	4.42571	2.14591	0.163083	1
ENSG00000198758	622.95	141.469	4.40345	2.13863	0.0257359	0.799908
ENSG00000198814	1777.24	392.969	4.5226	2.17715	0.00985494	0.447318
ENSG00000198826	1122.23	5038.73	0.22272	-2.1667	0.00487947	0.28657
ENSG00000198829	577.145	24.4514	23.6038	4.56095	4.05165e-05	0.0172346
ENSG00000198835	11.4513	0.873264	13.1132	3.71295	0.137277	1
ENSG00000198846	81.3042	10.4792	7.75865	2.95581	0.0325165	0.902879
ENSG00000198848	889.765	55.8889	15.9203	3.99279	7.6269e-05	0.0249559
ENSG00000198901	231.316	1481.06	0.156183	-2.67869	0.00242237	0.184402
ENSG00000198959	45352.8	10971.7	4.13362	2.04741	0.00580567	0.319537
ENSG00000199065	1.14513	6.98611	0.163915	-2.60898	0.383194	1
ENSG00000199200	1.14513	9.6059	0.119211	-3.06841	0.2495	1
ENSG00000199377	1.14513	26.1979	0.0437107	-4.51587	0.0304444	0.881961
ENSG00000199436	1.14513	5.23958	0.218553	-2.19394	0.523669	1
ENSG00000199846	13.7415	2.61979	5.24528	2.39102	0.234536	1
ENSG00000199872	6.87077	34.0573	0.201742	-2.30942	0.137877	1
ENSG00000200118	1.14513	11.3524	0.100871	-3.30942	0.190996	1
ENSG00000200164	3.43539	13.9722	0.245873	-2.02402	0.313059	1
ENSG00000200241	1.14513	7.85938	0.145702	-2.7789	0.330727	1
ENSG00000200816	5.72565	24.4514	0.234164	-2.09441	0.207415	1
ENSG00000200913	4.58052	24.4514	0.187332	-2.41633	0.156963	1
ENSG00000201003	1.14513	6.98611	0.163915	-2.60898	0.383194	1
ENSG00000201036	9.16103	0.873264	10.4906	3.39102	0.203713	1
ENSG00000201047	21.7575	2.61979	8.30503	3.05399	0.0930238	1
ENSG00000201223	1.14513	10.4792	0.109277	-3.19394	0.217924	1
ENSG00000201228	1.14513	7.85938	0.145702	-2.7789	0.330727	1
ENSG00000201377	1.14513	5.23958	0.218553	-2.19394	0.523669	1
ENSG00000201407	8.0159	0.873264	9.17925	3.19838	0.250915	1
ENSG00000201428	20.6123	0.873264	23.6038	4.56095	0.0358434	0.954363
ENSG00000201544	8.0159	1.74653	4.58962	2.19838	0.382369	1
ENSG00000201573	2.29026	21.8316	0.104906	-3.25284	0.090845	1
ENSG00000201579	1.14513	8.73264	0.131132	-2.93091	0.286703	1
ENSG00000201809	8.0159	1.74653	4.58962	2.19838	0.382369	1
ENSG00000202255	1.14513	6.98611	0.163915	-2.60898	0.383194	1
ENSG00000202279	4.58052	0.873264	5.24528	2.39102	0.500091	1
ENSG00000202285	9.16103	0.873264	10.4906	3.39102	0.203713	1
ENSG00000202347	3.43539	13.9722	0.245873	-2.02402	0.313059	1
ENSG00000202361	1.14513	13.099	0.0874214	-3.51587	0.148114	1
ENSG00000202392	1.14513	20.9583	0.0546384	-4.19394	0.0539342	1
ENSG00000202512	16.0318	3.49306	4.58962	2.19838	0.239006	1
ENSG00000202523	1.14513	6.11285	0.187332	-2.41633	0.446442	1
ENSG00000203435	11.4513	0.873264	13.1132	3.71295	0.137277	1
ENSG00000203685	4.58052	0.873264	5.24528	2.39102	0.500091	1
ENSG00000203760	60.6918	396.462	0.153084	-2.70761	0.0107692	0.469494
ENSG00000203814	1517.3	15202.7	0.0998047	-3.32475	1.55238e-05	0.0105286
ENSG00000203852	2.29026	84.7066	0.0270375	-5.20889	0.00191953	0.161032
ENSG00000203883	12.5964	0.873264	14.4245	3.85045	0.113829	1
ENSG00000203952	14.8867	3.49306	4.26179	2.09146	0.271485	1
ENSG00000203985	84.7396	2.61979	32.3459	5.01551	0.00177373	0.153328
ENSG00000203999	174.06	759.74	0.229104	-2.12592	0.0228064	0.750369
ENSG00000204044	30.9185	3.49306	8.85142	3.14591	0.0582963	1
ENSG00000204103	34.3539	2.61979	13.1132	3.71295	0.0293414	0.87185
ENSG00000204174	2584.56	238.401	10.8412	3.43845	6.91619e-05	0.0242399
ENSG00000204261	49.2406	10.4792	4.6989	2.23232	0.116385	1
ENSG00000204338	11.4513	0.873264	13.1132	3.71295	0.137277	1
ENSG00000204379	1.14513	6.11285	0.187332	-2.41633	0.446442	1
ENSG00000204385	74.4334	7.85938	9.47065	3.24346	0.0230786	0.753495
ENSG00000204529	183.221	30.5642	5.99461	2.58367	0.0299038	0.879567
ENSG00000204581	8.0159	0.873264	9.17925	3.19838	0.250915	1
ENSG00000204642	401.94	55.8889	7.19177	2.84635	0.00747878	0.378748
ENSG00000204666	19.4672	1.74653	11.1462	3.47848	0.0771873	1
ENSG00000204677	45.8052	6.98611	6.5566	2.71295	0.067516	1
ENSG00000204740	16.0318	1.74653	9.17925	3.19838	0.118981	1
ENSG00000204767	73.2883	9.6059	7.6295	2.93159	0.0363989	0.96339
ENSG00000204779	11.4513	2.61979	4.37107	2.12799	0.315218	1
ENSG00000204978	77.8688	7.85938	9.90776	3.30856	0.0201933	0.703804
ENSG00000205129	65.2724	8.73264	7.47453	2.90198	0.0412767	1
ENSG00000205361	22.9026	4.36632	5.24528	2.39102	0.156832	1
ENSG00000205362	17.1769	0.873264	19.6698	4.29791	0.0570349	1
ENSG00000205363	115.658	12.2257	9.46024	3.24188	0.0153017	0.59326
ENSG00000205403	783.268	76.8472	10.1925	3.34944	0.000729428	0.0841839
ENSG00000205420	96.1908	13.9722	6.88443	2.78334	0.0370624	0.974026
ENSG00000205562	14.8867	1.74653	8.52358	3.09146	0.138577	1
ENSG00000205592	87.0298	13.9722	6.22877	2.63895	0.049292	1
ENSG00000205809	36.6441	6.98611	5.24528	2.39102	0.113559	1
ENSG00000205871	1.14513	5.23958	0.218553	-2.19394	0.523669	1
ENSG00000205918	1.14513	7.85938	0.145702	-2.7789	0.330727	1
ENSG00000205978	309.185	40.1701	7.69688	2.94427	0.00831409	0.405173
ENSG00000206072	70.998	16.592	4.27905	2.09729	0.117074	1
ENSG00000206073	132.835	4.36632	30.4226	4.92707	0.000818782	0.0909348
ENSG00000206077	137.415	34.0573	4.03483	2.01251	0.0953781	1
ENSG00000206127	103.062	24.4514	4.21496	2.07552	0.101614	1
ENSG00000206140	1.14513	6.11285	0.187332	-2.41633	0.446442	1
ENSG00000206531	22.9026	1.74653	13.1132	3.71295	0.0518133	1
ENSG00000206588	65.2724	6.11285	10.6779	3.41656	0.0204595	0.709499
ENSG00000206612	2.29026	15.7188	0.145702	-2.7789	0.178075	1
ENSG00000206630	1.14513	7.85938	0.145702	-2.7789	0.330727	1
ENSG00000206635	4.58052	0.873264	5.24528	2.39102	0.500091	1
ENSG00000206687	1.14513	6.98611	0.163915	-2.60898	0.383194	1
ENSG00000206698	2.29026	10.4792	0.218553	-2.19394	0.343302	1
ENSG00000206768	1.14513	8.73264	0.131132	-2.93091	0.286703	1
ENSG00000206848	5.72565	0.873264	6.5566	2.71295	0.391966	1
ENSG00000206885	5.72565	26.1979	0.218553	-2.19394	0.181822	1
ENSG00000206897	3.43539	16.592	0.207051	-2.27194	0.236423	1
ENSG00000206914	2.29026	10.4792	0.218553	-2.19394	0.343302	1
ENSG00000206941	1.14513	7.85938	0.145702	-2.7789	0.330727	1
ENSG00000206987	9.16103	1.74653	5.24528	2.39102	0.318557	1
ENSG00000207008	3.43539	14.8455	0.23141	-2.11148	0.284622	1
ENSG00000207009	8.0159	0.873264	9.17925	3.19838	0.250915	1
ENSG00000207231	1.14513	13.9722	0.0819575	-3.60898	0.131016	1
ENSG00000207233	1.14513	7.85938	0.145702	-2.7789	0.330727	1
ENSG00000207235	6.87077	0.873264	7.86792	2.97598	0.311787	1
ENSG00000207280	2.29026	11.3524	0.201742	-2.30942	0.305959	1
ENSG00000207340	4.58052	0.873264	5.24528	2.39102	0.500091	1
ENSG00000207344	2.29026	11.3524	0.201742	-2.30942	0.305959	1
ENSG00000207561	32.0636	0.873264	36.717	5.19838	0.0100042	0.448664
ENSG00000207569	1.14513	5.23958	0.218553	-2.19394	0.523669	1
ENSG00000207583	1.14513	6.11285	0.187332	-2.41633	0.446442	1
ENSG00000207606	5.72565	0.873264	6.5566	2.71295	0.391966	1
ENSG00000207725	1.14513	5.23958	0.218553	-2.19394	0.523669	1
ENSG00000207839	11.4513	0.873264	13.1132	3.71295	0.137277	1
ENSG00000207994	9.16103	1.74653	5.24528	2.39102	0.318557	1
ENSG00000208032	5.72565	0.873264	6.5566	2.71295	0.391966	1
ENSG00000209042	6.87077	39.2969	0.174843	-2.51587	0.101194	1
ENSG00000211448	4021.69	629.623	6.38746	2.67524	0.000833133	0.0918792
ENSG00000211454	9.16103	0.873264	10.4906	3.39102	0.203713	1
ENSG00000212163	1.14513	19.2118	0.0596055	-4.06841	0.0663661	1
ENSG00000212170	5.72565	0.873264	6.5566	2.71295	0.391966	1
ENSG00000212248	5.72565	0.873264	6.5566	2.71295	0.391966	1
ENSG00000212664	1.14513	9.6059	0.119211	-3.06841	0.2495	1
ENSG00000212743	185.511	21.8316	8.49736	3.08701	0.01167	0.493587
ENSG00000212747	85.8847	20.0851	4.27605	2.09628	0.107718	1
ENSG00000212766	8.0159	1.74653	4.58962	2.19838	0.382369	1
ENSG00000213131	1.14513	11.3524	0.100871	-3.30942	0.190996	1
ENSG00000213144	11.4513	0.873264	13.1132	3.71295	0.137277	1
ENSG00000213213	342.394	44.5365	7.68794	2.9426	0.00733351	0.372632
ENSG00000213312	16.0318	2.61979	6.1195	2.61341	0.177085	1
ENSG00000213347	70.998	296.91	0.239123	-2.06417	0.0540527	1
ENSG00000213390	175.205	707.344	0.247694	-2.01337	0.0317311	0.890503
ENSG00000213626	3722.81	830.474	4.48276	2.16439	0.00595292	0.321696
ENSG00000213759	144.286	4.36632	33.0453	5.04637	0.000563964	0.0735438
ENSG00000213760	36.6441	8.73264	4.19623	2.06909	0.162076	1
ENSG00000213886	40.0795	3.49306	11.4741	3.5203	0.0297086	0.878454
ENSG00000214102	17.1769	1.74653	9.83491	3.29791	0.102586	1
ENSG00000214124	4.58052	0.873264	5.24528	2.39102	0.500091	1
ENSG00000214145	227.881	37.5503	6.06867	2.60138	0.0235907	0.763517
ENSG00000214161	18.3221	2.61979	6.99371	2.80606	0.135563	1
ENSG00000214264	11.4513	2.61979	4.37107	2.12799	0.315218	1
ENSG00000214295	3.43539	20.0851	0.171042	-2.54758	0.166233	1
ENSG00000214347	1.14513	5.23958	0.218553	-2.19394	0.523669	1
ENSG00000214353	56.1113	13.9722	4.01592	2.00573	0.145049	1
ENSG00000214381	148.867	6.11285	24.3531	4.60603	0.00106767	0.106681
ENSG00000214391	1.14513	10.4792	0.109277	-3.19394	0.217924	1
ENSG00000214432	13.7415	2.61979	5.24528	2.39102	0.234536	1
ENSG00000214491	4.58052	0.873264	5.24528	2.39102	0.500091	1
ENSG00000214510	35.499	6.98611	5.08137	2.34522	0.121777	1
ENSG00000214546	18.3221	4.36632	4.19623	2.06909	0.241034	1
ENSG00000214691	22.9026	2.61979	8.74214	3.12799	0.082553	1
ENSG00000214784	10.3062	1.74653	5.90094	2.56095	0.26697	1
ENSG00000214803	5.72565	0.873264	6.5566	2.71295	0.391966	1
ENSG00000214814	256.509	38.4236	6.67581	2.73894	0.0159309	0.607881
ENSG00000214826	120.239	604.299	0.198972	-2.32936	0.0168751	0.627307
ENSG00000214940	1.14513	7.85938	0.145702	-2.7789	0.330727	1
ENSG00000214967	12.5964	1.74653	7.21226	2.85045	0.190507	1
ENSG00000215018	66.4175	10.4792	6.33805	2.66404	0.0564779	1
ENSG00000215210	8.0159	0.873264	9.17925	3.19838	0.250915	1
ENSG00000215218	6.87077	0.873264	7.86792	2.97598	0.311787	1
ENSG00000215223	1.14513	7.85938	0.145702	-2.7789	0.330727	1
ENSG00000215241	14.8867	2.61979	5.68239	2.5065	0.203435	1
ENSG00000215244	359.571	54.1424	6.64121	2.73145	0.0111206	0.478642
ENSG00000215262	160.318	15.7188	10.1992	3.35038	0.00861387	0.413688
ENSG00000215515	1.14513	12.2257	0.0936658	-3.41633	0.167936	1
ENSG00000215595	17.1769	1.74653	9.83491	3.29791	0.102586	1
ENSG00000215644	6.87077	0.873264	7.86792	2.97598	0.311787	1
ENSG00000215784	56.1113	358.038	0.156719	-2.67375	0.0130473	0.530732
ENSG00000215845	9.16103	0.873264	10.4906	3.39102	0.203713	1
ENSG00000216809	24.0477	1.74653	13.7689	3.78334	0.0456861	1
ENSG00000218823	2.29026	21.8316	0.104906	-3.25284	0.090845	1
ENSG00000219604	8.0159	1.74653	4.58962	2.19838	0.382369	1
ENSG00000219607	140.851	25.3247	5.56181	2.47555	0.0449557	1
ENSG00000221241	2.29026	12.2257	0.187332	-2.41633	0.273341	1
ENSG00000221540	6.87077	0.873264	7.86792	2.97598	0.311787	1
ENSG00000221552	3.43539	13.9722	0.245873	-2.02402	0.313059	1
ENSG00000221598	1.14513	7.85938	0.145702	-2.7789	0.330727	1
ENSG00000221829	341.248	1467.96	0.232465	-2.10491	0.0142717	0.5651
ENSG00000221843	11.4513	0.873264	13.1132	3.71295	0.137277	1
ENSG00000221866	35.499	6.98611	5.08137	2.34522	0.121777	1
ENSG00000221867	1.14513	15.7188	0.0728512	-3.7789	0.103372	1
ENSG00000221890	561.113	135.356	4.14547	2.05153	0.0342192	0.934008
ENSG00000222005	30.9185	3.49306	8.85142	3.14591	0.0582963	1
ENSG00000222009	256.509	61.1285	4.19623	2.06909	0.0584689	1
ENSG00000222047	1.14513	22.7049	0.0504354	-4.30942	0.0442147	1
ENSG00000222255	9.16103	1.74653	5.24528	2.39102	0.318557	1
ENSG00000222266	4.58052	0.873264	5.24528	2.39102	0.500091	1
ENSG00000222627	1.14513	8.73264	0.131132	-2.93091	0.286703	1
ENSG00000222862	1.14513	5.23958	0.218553	-2.19394	0.523669	1
ENSG00000222872	1.14513	8.73264	0.131132	-2.93091	0.286703	1
ENSG00000223086	1.14513	5.23958	0.218553	-2.19394	0.523669	1
ENSG00000223382	9.16103	1.74653	5.24528	2.39102	0.318557	1
ENSG00000223394	14.8867	1.74653	8.52358	3.09146	0.138577	1
ENSG00000223446	4.58052	0.873264	5.24528	2.39102	0.500091	1
ENSG00000223542	1.14513	8.73264	0.131132	-2.93091	0.286703	1
ENSG00000223572	34.3539	4.36632	7.86792	2.97598	0.0627387	1
ENSG00000223583	2.29026	10.4792	0.218553	-2.19394	0.343302	1
ENSG00000223652	6.87077	0.873264	7.86792	2.97598	0.311787	1
ENSG00000223714	1.14513	5.23958	0.218553	-2.19394	0.523669	1
ENSG00000223715	4.58052	0.873264	5.24528	2.39102	0.500091	1
ENSG00000223804	2.29026	22.7049	0.100871	-3.30942	0.0831146	1
ENSG00000223829	19.4672	3.49306	5.57311	2.47848	0.165853	1
ENSG00000223849	38.9344	5.23958	7.43082	2.89352	0.0616845	1
ENSG00000223867	19.4672	0.873264	22.2925	4.47848	0.0416504	1
ENSG00000223875	17.1769	0.873264	19.6698	4.29791	0.0570349	1
ENSG00000223923	4.58052	0.873264	5.24528	2.39102	0.500091	1
ENSG00000223999	30.9185	6.98611	4.42571	2.14591	0.163083	1
ENSG00000224019	14.8867	2.61979	5.68239	2.5065	0.203435	1
ENSG00000224034	101.916	20.0851	5.07424	2.34319	0.0691571	1
ENSG00000224067	4.58052	0.873264	5.24528	2.39102	0.500091	1
ENSG00000224094	1.14513	10.4792	0.109277	-3.19394	0.217924	1
ENSG00000224259	83.5944	1.74653	47.8632	5.58085	0.00096608	0.10058
ENSG00000224261	5.72565	0.873264	6.5566	2.71295	0.391966	1
ENSG00000224367	11.4513	1.74653	6.5566	2.71295	0.224952	1
ENSG00000224389	40.0795	5.23958	7.64937	2.93534	0.0574138	1
ENSG00000224430	286.282	57.6354	4.96712	2.31241	0.0337591	0.924757
ENSG00000224447	1.14513	5.23958	0.218553	-2.19394	0.523669	1
ENSG00000224546	17.1769	0.873264	19.6698	4.29791	0.0570349	1
ENSG00000224667	1.14513	14.8455	0.0771365	-3.69644	0.116218	1
ENSG00000224680	10.3062	0.873264	11.8019	3.56095	0.166639	1
ENSG00000224728	6.87077	34.0573	0.201742	-2.30942	0.137877	1
ENSG00000224738	2.29026	64.6215	0.0354411	-4.81843	0.0047473	0.282269
ENSG00000224848	1.14513	10.4792	0.109277	-3.19394	0.217924	1
ENSG00000224888	1.14513	5.23958	0.218553	-2.19394	0.523669	1
ENSG00000224897	64.1272	13.9722	4.58962	2.19838	0.107289	1
ENSG00000224940	1.14513	16.592	0.0690169	-3.85691	0.0921873	1
ENSG00000224967	1.14513	5.23958	0.218553	-2.19394	0.523669	1
ENSG00000225058	1.14513	5.23958	0.218553	-2.19394	0.523669	1
ENSG00000225125	25.1928	1.74653	14.4245	3.85045	0.0404175	1
ENSG00000225159	1.14513	6.11285	0.187332	-2.41633	0.446442	1
ENSG00000225200	5.72565	0.873264	6.5566	2.71295	0.391966	1
ENSG00000225205	18.3221	0.873264	20.9811	4.39102	0.0486221	1
ENSG00000225292	6.87077	0.873264	7.86792	2.97598	0.311787	1
ENSG00000225328	9.16103	1.74653	5.24528	2.39102	0.318557	1
ENSG00000225330	4.58052	0.873264	5.24528	2.39102	0.500091	1
ENSG00000225362	3.43539	32.3108	0.106323	-3.23347	0.0581969	1
ENSG00000225511	18.3221	4.36632	4.19623	2.06909	0.241034	1
ENSG00000225530	5.72565	0.873264	6.5566	2.71295	0.391966	1
ENSG00000225561	5.72565	0.873264	6.5566	2.71295	0.391966	1
ENSG00000225725	11.4513	0.873264	13.1132	3.71295	0.137277	1
ENSG00000225762	28.6282	4.36632	6.5566	2.71295	0.096609	1
ENSG00000225766	38.9344	8.73264	4.45849	2.15656	0.142779	1
ENSG00000225806	4.58052	0.873264	5.24528	2.39102	0.500091	1
ENSG00000225872	50.3857	2.61979	19.2327	4.26549	0.00978086	0.445313
ENSG00000225873	4.58052	0.873264	5.24528	2.39102	0.500091	1
ENSG00000225950	42.3698	0.873264	48.5189	5.60047	0.00419379	0.264005
ENSG00000225963	4.58052	0.873264	5.24528	2.39102	0.500091	1
ENSG00000225968	4.58052	19.2118	0.238422	-2.06841	0.247239	1
ENSG00000226009	3.43539	22.7049	0.151306	-2.72446	0.129648	1
ENSG00000226026	24.0477	3.49306	6.88443	2.78334	0.10577	1
ENSG00000226051	17.1769	1.74653	9.83491	3.29791	0.102586	1
ENSG00000226053	6.87077	0.873264	7.86792	2.97598	0.311787	1
ENSG00000226245	4.58052	0.873264	5.24528	2.39102	0.500091	1
ENSG00000226263	4.58052	0.873264	5.24528	2.39102	0.500091	1
ENSG00000226359	5.72565	24.4514	0.234164	-2.09441	0.207415	1
ENSG00000226510	28.6282	6.98611	4.09788	2.03488	0.190267	1
ENSG00000226519	4.58052	22.7049	0.201742	-2.30942	0.181709	1
ENSG00000226622	6.87077	0.873264	7.86792	2.97598	0.311787	1
ENSG00000226644	16.0318	1.74653	9.17925	3.19838	0.118981	1
ENSG00000226756	2.29026	18.3385	0.124888	-3.0013	0.131959	1
ENSG00000226766	13.7415	2.61979	5.24528	2.39102	0.234536	1
ENSG00000226851	1.14513	5.23958	0.218553	-2.19394	0.523669	1
ENSG00000226862	1.14513	7.85938	0.145702	-2.7789	0.330727	1
ENSG00000226877	2.29026	11.3524	0.201742	-2.30942	0.305959	1
ENSG00000226887	17.1769	114.398	0.150151	-2.73551	0.0367244	0.967704
ENSG00000226989	21.7575	0.873264	24.9151	4.63895	0.0309831	0.881961
ENSG00000227076	8.0159	1.74653	4.58962	2.19838	0.382369	1
ENSG00000227155	4.58052	0.873264	5.24528	2.39102	0.500091	1
ENSG00000227161	5.72565	0.873264	6.5566	2.71295	0.391966	1
ENSG00000227177	4.58052	0.873264	5.24528	2.39102	0.500091	1
ENSG00000227214	8.0159	47.1563	0.169986	-2.55651	0.0857193	1
ENSG00000227220	14.8867	2.61979	5.68239	2.5065	0.203435	1
ENSG00000227470	1.14513	16.592	0.0690169	-3.85691	0.0921873	1
ENSG00000227471	751.205	177.273	4.23757	2.08324	0.0253708	0.7977
ENSG00000227486	59.5467	8.73264	6.81887	2.76953	0.0525968	1
ENSG00000227495	1.14513	8.73264	0.131132	-2.93091	0.286703	1
ENSG00000227496	9.16103	1.74653	5.24528	2.39102	0.318557	1
ENSG00000227507	88.1749	20.9583	4.20715	2.07284	0.109925	1
ENSG00000227543	2.29026	13.9722	0.163915	-2.60898	0.219671	1
ENSG00000227583	14.8867	1.74653	8.52358	3.09146	0.138577	1
ENSG00000227598	2.29026	20.9583	0.109277	-3.19394	0.0994652	1
ENSG00000227630	6.87077	0.873264	7.86792	2.97598	0.311787	1
ENSG00000227684	4.58052	0.873264	5.24528	2.39102	0.500091	1
ENSG00000227695	64.1272	10.4792	6.1195	2.61341	0.0618165	1
ENSG00000227722	5.72565	0.873264	6.5566	2.71295	0.391966	1
ENSG00000227726	3.43539	22.7049	0.151306	-2.72446	0.129648	1
ENSG00000227733	51.5308	4.36632	11.8019	3.56095	0.0215339	0.722065
ENSG00000227764	17.1769	0.873264	19.6698	4.29791	0.0570349	1
ENSG00000227848	1.14513	5.23958	0.218553	-2.19394	0.523669	1
ENSG00000227881	6.87077	0.873264	7.86792	2.97598	0.311787	1
ENSG00000227927	8.0159	0.873264	9.17925	3.19838	0.250915	1
ENSG00000228024	5.72565	0.873264	6.5566	2.71295	0.391966	1
ENSG00000228033	1.14513	6.98611	0.163915	-2.60898	0.383194	1
ENSG00000228061	10.3062	1.74653	5.90094	2.56095	0.26697	1
ENSG00000228084	33.2087	7.85938	4.22537	2.07908	0.168347	1
ENSG00000228115	5.72565	0.873264	6.5566	2.71295	0.391966	1
ENSG00000228158	1.14513	6.98611	0.163915	-2.60898	0.383194	1
ENSG00000228278	10.3062	0.873264	11.8019	3.56095	0.166639	1
ENSG00000228445	72.1431	17.4653	4.13066	2.04637	0.124351	1
ENSG00000228459	128.254	4.37055	29.3452	4.87505	1.56233e-05	0.0105286
ENSG00000228502	6.87077	0.873264	7.86792	2.97598	0.311787	1
ENSG00000228510	14.8867	1.74653	8.52358	3.09146	0.138577	1
ENSG00000228570	22.9026	3.49306	6.5566	2.71295	0.117904	1
ENSG00000228624	8.0159	1.74653	4.58962	2.19838	0.382369	1
ENSG00000228700	2.29026	9.6059	0.238422	-2.06841	0.386187	1
ENSG00000228716	658.449	4393.39	0.149873	-2.73819	0.000596117	0.0752117
ENSG00000228742	162.608	39.2969	4.13795	2.04891	0.0815573	1
ENSG00000228826	6.87077	0.873264	7.86792	2.97598	0.311787	1
ENSG00000228857	13.7415	1.74653	7.86792	2.97598	0.16211	1
ENSG00000228983	1.14513	6.98611	0.163915	-2.60898	0.383194	1
ENSG00000229021	38.9344	9.6059	4.05317	2.01905	0.166508	1
ENSG00000229036	45.8052	10.4792	4.37107	2.12799	0.136497	1
ENSG00000229057	3.43539	16.592	0.207051	-2.27194	0.236423	1
ENSG00000229082	26.338	6.11285	4.30863	2.10723	0.185732	1
ENSG00000229087	2.29026	13.099	0.174843	-2.51587	0.244767	1
ENSG00000229258	1.14513	6.11285	0.187332	-2.41633	0.446442	1
ENSG00000229266	6.87077	0.873264	7.86792	2.97598	0.311787	1
ENSG00000229314	57.2565	3.49306	16.3915	4.03488	0.010698	0.468473
ENSG00000229324	10.3062	0.873264	11.8019	3.56095	0.166639	1
ENSG00000229427	8.0159	1.74653	4.58962	2.19838	0.382369	1
ENSG00000229704	11.4513	2.61979	4.37107	2.12799	0.315218	1
ENSG00000229717	14.8867	1.74653	8.52358	3.09146	0.138577	1
ENSG00000229817	1.14513	9.6059	0.119211	-3.06841	0.2495	1
ENSG00000229847	8.0159	1.74653	4.58962	2.19838	0.382369	1
ENSG00000230061	10.3062	0.873264	11.8019	3.56095	0.166639	1
ENSG00000230065	8.0159	1.74653	4.58962	2.19838	0.382369	1
ENSG00000230071	8.0159	42.7899	0.187332	-2.41633	0.106905	1
ENSG00000230180	1.14513	5.23958	0.218553	-2.19394	0.523669	1
ENSG00000230183	13.7415	0.873264	15.7358	3.97598	0.0949663	1
ENSG00000230184	1.14513	6.11285	0.187332	-2.41633	0.446442	1
ENSG00000230300	12.5964	0.873264	14.4245	3.85045	0.113829	1
ENSG00000230314	1.14513	5.23958	0.218553	-2.19394	0.523669	1
ENSG00000230438	147.722	14.8455	9.95061	3.31479	0.0101931	0.455721
ENSG00000230461	5.72565	0.873264	6.5566	2.71295	0.391966	1
ENSG00000230533	50.3857	3.49306	14.4245	3.85045	0.0156304	0.602084
ENSG00000230615	171.769	38.4236	4.47041	2.16041	0.0655738	1
ENSG00000230665	4.58052	0.873264	5.24528	2.39102	0.500091	1
ENSG00000230666	17.1769	3.49306	4.91745	2.29791	0.211012	1
ENSG00000230695	10.3062	1.74653	5.90094	2.56095	0.26697	1
ENSG00000230773	1.14513	15.7188	0.0728512	-3.7789	0.103372	1
ENSG00000230807	9.16103	0.873264	10.4906	3.39102	0.203713	1
ENSG00000230987	12.5964	2.61979	4.80818	2.26549	0.271385	1
ENSG00000231007	1.14513	14.8455	0.0771365	-3.69644	0.116218	1
ENSG00000231013	67.5626	4.36632	15.4736	3.95174	0.00965136	0.441597
ENSG00000231024	11.4513	0.873264	13.1132	3.71295	0.137277	1
ENSG00000231066	5.72565	40.1701	0.142535	-2.81061	0.072397	1
ENSG00000231107	38.9344	5.23958	7.43082	2.89352	0.0616845	1
ENSG00000231131	429.423	44.5365	9.64206	3.26934	0.00244671	0.184402
ENSG00000231133	6.87077	0.873264	7.86792	2.97598	0.311787	1
ENSG00000231172	201.543	28.8177	6.99371	2.80606	0.018069	0.650032
ENSG00000231324	95.0457	4.36632	21.7679	4.44413	0.00308534	0.215043
ENSG00000231327	1.14513	21.8316	0.0524528	-4.25284	0.0487816	1
ENSG00000231416	1.14513	13.9722	0.0819575	-3.60898	0.131016	1
ENSG00000231453	93.9006	13.099	7.16855	2.84168	0.0345424	0.938445
ENSG00000231458	2.29026	14.8455	0.154273	-2.69644	0.197575	1
ENSG00000231521	12.5964	1.74653	7.21226	2.85045	0.190507	1
ENSG00000231530	1.14513	6.98611	0.163915	-2.60898	0.383194	1
ENSG00000231561	17.1769	3.49306	4.91745	2.29791	0.211012	1
ENSG00000231662	4.58052	0.873264	5.24528	2.39102	0.500091	1
ENSG00000231672	12.5964	0.873264	14.4245	3.85045	0.113829	1
ENSG00000231674	25.1928	3.49306	7.21226	2.85045	0.0951513	1
ENSG00000231704	1.14513	6.11285	0.187332	-2.41633	0.446442	1
ENSG00000231784	6.87077	34.9306	0.196698	-2.34594	0.130729	1
ENSG00000231787	5.72565	0.873264	6.5566	2.71295	0.391966	1
ENSG00000231829	10.3062	0.873264	11.8019	3.56095	0.166639	1
ENSG00000231880	1.14513	20.9583	0.0546384	-4.19394	0.0539342	1
ENSG00000231924	4.58052	0.873264	5.24528	2.39102	0.500091	1
ENSG00000231961	5.72565	39.2969	0.145702	-2.7789	0.0762361	1
ENSG00000231964	9.16103	1.74653	5.24528	2.39102	0.318557	1
ENSG00000232028	20.6123	2.61979	7.86792	2.97598	0.105138	1
ENSG00000232134	4.58052	0.873264	5.24528	2.39102	0.500091	1
ENSG00000232212	14.8867	1.74653	8.52358	3.09146	0.138577	1
ENSG00000232237	6.87077	0.873264	7.86792	2.97598	0.311787	1
ENSG00000232306	74.4334	14.8455	5.01387	2.32593	0.0841549	1
ENSG00000232412	1.14513	11.3524	0.100871	-3.30942	0.190996	1
ENSG00000232653	295.443	67.2413	4.39378	2.13546	0.0465852	1
ENSG00000232713	1.14513	5.23958	0.218553	-2.19394	0.523669	1
ENSG00000232721	46.9503	10.4792	4.48035	2.16361	0.129351	1
ENSG00000232872	17.1769	2.61979	6.5566	2.71295	0.15468	1
ENSG00000232884	67.5626	16.592	4.072	2.02574	0.131249	1
ENSG00000232987	25.1928	1.74653	14.4245	3.85045	0.0404175	1
ENSG00000233060	11.4513	2.61979	4.37107	2.12799	0.315218	1
ENSG00000233061	3.43539	18.3385	0.187332	-2.41633	0.197639	1
ENSG00000233084	9.16103	1.74653	5.24528	2.39102	0.318557	1
ENSG00000233098	11.4513	1.74653	6.5566	2.71295	0.224952	1
ENSG00000233217	35.499	3.49306	10.1627	3.34522	0.041012	1
ENSG00000233266	32.0636	6.11285	5.24528	2.39102	0.123535	1
ENSG00000233270	1.14513	9.6059	0.119211	-3.06841	0.2495	1
ENSG00000233296	3.43539	15.7188	0.218553	-2.19394	0.259195	1
ENSG00000233297	20.6123	0.873264	23.6038	4.56095	0.0358434	0.954363
ENSG00000233343	6.87077	34.0573	0.201742	-2.30942	0.137877	1
ENSG00000233423	11.4513	2.61979	4.37107	2.12799	0.315218	1
ENSG00000233452	46.9503	5.23958	8.96069	3.16361	0.0382663	0.977181
ENSG00000233491	13.7415	0.873264	15.7358	3.97598	0.0949663	1
ENSG00000233514	1.14513	5.23958	0.218553	-2.19394	0.523669	1
ENSG00000233540	21.7575	3.49306	6.22877	2.63895	0.131765	1
ENSG00000233559	9.16103	61.1285	0.149865	-2.73826	0.0577798	1
ENSG00000233585	4.58052	0.873264	5.24528	2.39102	0.500091	1
ENSG00000233611	3.43539	20.9583	0.163915	-2.60898	0.152794	1
ENSG00000233647	1.14513	6.11285	0.187332	-2.41633	0.446442	1
ENSG00000233670	25.1928	0.873264	28.8491	4.85045	0.0205158	0.709499
ENSG00000233680	12.5964	2.61979	4.80818	2.26549	0.271385	1
ENSG00000233723	1.14513	5.23958	0.218553	-2.19394	0.523669	1
ENSG00000233785	8.0159	75.1007	0.106735	-3.22789	0.025776	0.80032
ENSG00000233822	655.014	4980.22	0.131523	-2.92661	0.000241522	0.0466887
ENSG00000233920	6.87077	0.873264	7.86792	2.97598	0.311787	1
ENSG00000233928	11.4513	2.61979	4.37107	2.12799	0.315218	1
ENSG00000233967	239.332	51.5226	4.64519	2.21574	0.0468957	1
ENSG00000234123	1.14513	5.23958	0.218553	-2.19394	0.523669	1
ENSG00000234187	3.43539	13.9722	0.245873	-2.02402	0.313059	1
ENSG00000234222	3.43539	22.7049	0.151306	-2.72446	0.129648	1
ENSG00000234292	101.916	6.98611	14.5884	3.86675	0.00656318	0.347114
ENSG00000234311	20.6123	103.045	0.200032	-2.3217	0.0734314	1
ENSG00000234382	1.14513	15.7188	0.0728512	-3.7789	0.103372	1
ENSG00000234427	25.1928	1.74653	14.4245	3.85045	0.0404175	1
ENSG00000234477	46.9503	2.61979	17.9214	4.16361	0.0120823	0.505111
ENSG00000234518	9.16103	0.873264	10.4906	3.39102	0.203713	1
ENSG00000234534	26.338	4.36632	6.03208	2.59265	0.116457	1
ENSG00000234602	17.1769	89.9462	0.190969	-2.38859	0.0724199	1
ENSG00000234745	822.203	129.243	6.36168	2.66941	0.00492591	0.287596
ENSG00000234775	10.3062	1.74653	5.90094	2.56095	0.26697	1
ENSG00000234964	1.14513	7.85938	0.145702	-2.7789	0.330727	1
ENSG00000234981	5.72565	0.873264	6.5566	2.71295	0.391966	1
ENSG00000235029	6.87077	0.873264	7.86792	2.97598	0.311787	1
ENSG00000235142	1961.61	369.391	5.31038	2.40882	0.00432811	0.268989
ENSG00000235150	5.72565	0.873264	6.5566	2.71295	0.391966	1
ENSG00000235169	36.6441	6.11285	5.99461	2.58367	0.0916019	1
ENSG00000235236	1.14513	7.85938	0.145702	-2.7789	0.330727	1
ENSG00000235269	823.348	148.455	5.54612	2.47148	0.00850701	0.409216
ENSG00000235272	11.4513	1.74653	6.5566	2.71295	0.224952	1
ENSG00000235350	4.58052	0.873264	5.24528	2.39102	0.500091	1
ENSG00000235387	4.58052	0.873264	5.24528	2.39102	0.500091	1
ENSG00000235408	14.8867	64.6215	0.230367	-2.11799	0.123024	1
ENSG00000235531	500.421	110.905	4.51218	2.17383	0.0283696	0.851546
ENSG00000235545	1.14513	7.85938	0.145702	-2.7789	0.330727	1
ENSG00000235601	18.3221	0.873264	20.9811	4.39102	0.0486221	1
ENSG00000235698	9.16103	0.873264	10.4906	3.39102	0.203713	1
ENSG00000235770	89.3201	5.23958	17.0472	4.09146	0.00558358	0.31018
ENSG00000235848	1.14513	9.6059	0.119211	-3.06841	0.2495	1
ENSG00000235863	64.1272	15.7188	4.07966	2.02845	0.133598	1
ENSG00000235903	3.43539	18.3385	0.187332	-2.41633	0.197639	1
ENSG00000235947	40.0795	5.23958	7.64937	2.93534	0.0574138	1
ENSG00000236039	365.296	27.0712	13.4939	3.75424	0.000982813	0.100911
ENSG00000236047	12.5964	2.61979	4.80818	2.26549	0.271385	1
ENSG00000236094	9.16103	0.873264	10.4906	3.39102	0.203713	1
ENSG00000236166	1.14513	10.4792	0.109277	-3.19394	0.217924	1
ENSG00000236200	13.7415	68.9879	0.199188	-2.3278	0.0911334	1
ENSG00000236263	3.43539	13.9722	0.245873	-2.02402	0.313059	1
ENSG00000236308	3.43539	20.0851	0.171042	-2.54758	0.166233	1
ENSG00000236427	11.4513	0.873264	13.1132	3.71295	0.137277	1
ENSG00000236439	5.72565	27.0712	0.211503	-2.24125	0.170503	1
ENSG00000236493	37.7893	7.85938	4.80818	2.26549	0.128342	1
ENSG00000236542	9.16103	0.873264	10.4906	3.39102	0.203713	1
ENSG00000236562	29.7734	6.11285	4.87062	2.28411	0.144719	1
ENSG00000236664	11.4513	1.74653	6.5566	2.71295	0.224952	1
ENSG00000236670	4.58052	24.4514	0.187332	-2.41633	0.156963	1
ENSG00000236698	5.72565	30.5642	0.187332	-2.41633	0.133158	1
ENSG00000236700	8.0159	0.873264	9.17925	3.19838	0.250915	1
ENSG00000236790	6.87077	0.873264	7.86792	2.97598	0.311787	1
ENSG00000236804	1.14513	12.2257	0.0936658	-3.41633	0.167936	1
ENSG00000236814	1.14513	8.73264	0.131132	-2.93091	0.286703	1
ENSG00000236816	1.14513	8.73264	0.131132	-2.93091	0.286703	1
ENSG00000236849	858.847	103.918	8.26463	3.04695	0.00155711	0.140926
ENSG00000236882	14.8867	1.74653	8.52358	3.09146	0.138577	1
ENSG00000236915	1.14513	6.11285	0.187332	-2.41633	0.446442	1
ENSG00000236928	2.29026	12.2257	0.187332	-2.41633	0.273341	1
ENSG00000236977	3.43539	13.9722	0.245873	-2.02402	0.313059	1
ENSG00000237080	17.1769	3.49306	4.91745	2.29791	0.211012	1
ENSG00000237238	26.338	3.49306	7.54009	2.91458	0.0858353	1
ENSG00000237300	2.29026	14.8455	0.154273	-2.69644	0.197575	1
ENSG00000237522	8.0159	1.74653	4.58962	2.19838	0.382369	1
ENSG00000237649	144.286	1241.78	0.116193	-3.10541	0.000762211	0.0869563
ENSG00000237685	3.43539	24.4514	0.140499	-2.83137	0.110637	1
ENSG00000237751	1.14513	6.98611	0.163915	-2.60898	0.383194	1
ENSG00000238062	1.14513	27.0712	0.0423007	-4.56318	0.0278724	0.842566
ENSG00000238090	13.7415	2.61979	5.24528	2.39102	0.234536	1
ENSG00000238102	37.7893	1.74653	21.6368	4.43541	0.0129411	0.527853
ENSG00000238123	8.0159	36.6771	0.218553	-2.19394	0.148774	1
ENSG00000238269	4.58052	0.873264	5.24528	2.39102	0.500091	1
ENSG00000238279	1.14513	13.9722	0.0819575	-3.60898	0.131016	1
ENSG00000238297	2.29026	13.9722	0.163915	-2.60898	0.219671	1
ENSG00000238578	12.5964	50.6493	0.248699	-2.00753	0.156389	1
ENSG00000238719	1.14513	6.11285	0.187332	-2.41633	0.446442	1
ENSG00000238735	5.72565	0.873264	6.5566	2.71295	0.391966	1
ENSG00000238793	4.58052	0.873264	5.24528	2.39102	0.500091	1
ENSG00000238886	1.14513	6.98611	0.163915	-2.60898	0.383194	1
ENSG00000238906	10.3062	0.873264	11.8019	3.56095	0.166639	1
ENSG00000238966	1.14513	6.98611	0.163915	-2.60898	0.383194	1
ENSG00000239316	8.0159	0.873264	9.17925	3.19838	0.250915	1
ENSG00000239332	38.9344	6.11285	6.36927	2.67113	0.0795061	1
ENSG00000239405	21.7575	0.873264	24.9151	4.63895	0.0309831	0.881961
ENSG00000239445	1.14513	10.4792	0.109277	-3.19394	0.217924	1
ENSG00000239748	1.14513	6.98611	0.163915	-2.60898	0.383194	1
ENSG00000239791	1.14513	18.3385	0.0624438	-4.0013	0.0738714	1
ENSG00000239794	1.14513	11.3524	0.100871	-3.30942	0.190996	1
ENSG00000239840	9.16103	1.74653	5.24528	2.39102	0.318557	1
ENSG00000239911	22.9026	3.49306	6.5566	2.71295	0.117904	1
ENSG00000240005	18.3221	0.873264	20.9811	4.39102	0.0486221	1
ENSG00000240179	6.87077	0.873264	7.86792	2.97598	0.311787	1
ENSG00000240405	4.58052	0.873264	5.24528	2.39102	0.500091	1
ENSG00000240583	42.3698	6.11285	6.93127	2.79312	0.064862	1
ENSG00000240950	1.14513	6.98611	0.163915	-2.60898	0.383194	1
ENSG00000241057	25.1928	6.11285	4.12129	2.0431	0.202535	1
ENSG00000241119	143.141	21.8316	6.5566	2.71295	0.0298587	0.879567
ENSG00000241180	16.0318	3.49306	4.58962	2.19838	0.239006	1
ENSG00000241217	2.29026	25.3247	0.0904359	-3.46696	0.0642904	1
ENSG00000241278	6.87077	0.873264	7.86792	2.97598	0.311787	1
ENSG00000241313	22.9026	102.172	0.224157	-2.15742	0.0933642	1
ENSG00000241635	364.151	43.6632	8.34	3.06005	0.00516216	0.293622
ENSG00000241886	61.837	8.73264	7.08113	2.82398	0.0476673	1
ENSG00000241923	1.14513	8.73264	0.131132	-2.93091	0.286703	1
ENSG00000242085	1.14513	7.85938	0.145702	-2.7789	0.330727	1
ENSG00000242256	4.58052	0.873264	5.24528	2.39102	0.500091	1
ENSG00000242262	16.0318	0.873264	18.3585	4.19838	0.0672404	1
ENSG00000242493	20.6123	4.36632	4.72075	2.23902	0.19355	1
ENSG00000242553	4.58052	22.7049	0.201742	-2.30942	0.181709	1
ENSG00000242810	13.7415	0.873264	15.7358	3.97598	0.0949663	1
ENSG00000242829	1.14513	13.9722	0.0819575	-3.60898	0.131016	1
ENSG00000242880	1.14513	10.4792	0.109277	-3.19394	0.217924	1
ENSG00000242908	35.499	7.85938	4.51677	2.17529	0.146664	1
ENSG00000242941	12.5964	1.74653	7.21226	2.85045	0.190507	1
ENSG00000242971	1.14513	7.85938	0.145702	-2.7789	0.330727	1
ENSG00000243025	210.704	9.6059	21.9348	4.45515	0.00066002	0.0805441
ENSG00000243137	18.3221	3.49306	5.24528	2.39102	0.186819	1
ENSG00000243150	89.3201	2.61979	34.0943	5.09146	0.00146377	0.134336
ENSG00000243165	32.0636	0.873264	36.717	5.19838	0.0100042	0.448664
ENSG00000243267	5.72565	0.873264	6.5566	2.71295	0.391966	1
ENSG00000243323	25.1928	6.11285	4.12129	2.0431	0.202535	1
ENSG00000243444	58.4016	6.11285	9.55391	3.25609	0.0280618	0.846121
ENSG00000243449	136.27	20.9583	6.50197	2.70088	0.0318449	0.892017
ENSG00000243514	14.8867	2.61979	5.68239	2.5065	0.203435	1
ENSG00000243566	162.608	997.267	0.163054	-2.61658	0.00464012	0.278624
ENSG00000243601	9.16103	0.873264	10.4906	3.39102	0.203713	1
ENSG00000243649	1249.34	67.2413	18.5799	4.21567	1.59117e-05	0.0105286
ENSG00000243721	2.29026	9.6059	0.238422	-2.06841	0.386187	1
ENSG00000243819	5.72565	32.3108	0.177206	-2.4965	0.118332	1
ENSG00000243854	26.338	3.49306	7.54009	2.91458	0.0858353	1
ENSG00000243961	9.16103	0.873264	10.4906	3.39102	0.203713	1
ENSG00000243986	11.4513	55.0156	0.208146	-2.26433	0.110978	1
ENSG00000244067	309.185	6.11285	50.5795	5.66048	1.96692e-05	0.0117134
ENSG00000244122	199.252	27.9444	7.13031	2.83396	0.0173494	0.63856
ENSG00000244131	1.14513	5.23958	0.218553	-2.19394	0.523669	1
ENSG00000244242	88.1749	7.85938	11.2191	3.48788	0.0137657	0.552409
ENSG00000244332	6.87077	27.9444	0.245873	-2.02402	0.204426	1
ENSG00000244380	14.8867	2.61979	5.68239	2.5065	0.203435	1
ENSG00000244389	1.14513	10.4792	0.109277	-3.19394	0.217924	1
ENSG00000244414	898.926	67.2413	13.3687	3.74078	0.000167613	0.037442
ENSG00000244503	155.738	37.5503	4.14743	2.05222	0.0832899	1
ENSG00000244514	18.3221	0.873264	20.9811	4.39102	0.0486221	1
ENSG00000244573	1.14513	5.23958	0.218553	-2.19394	0.523669	1
ENSG00000244588	10.3062	0.873264	11.8019	3.56095	0.166639	1
ENSG00000244675	83.5944	13.9722	5.9829	2.58085	0.055036	1
ENSG00000244731	42.3698	6.98611	6.06486	2.60047	0.0814323	1
ENSG00000244945	4.58052	0.873264	5.24528	2.39102	0.500091	1
ENSG00000245261	3.43539	20.0851	0.171042	-2.54758	0.166233	1
ENSG00000245532	93985.3	15134.5	6.20999	2.63459	0.000887092	0.0943359
ENSG00000245648	9.16103	0.873264	10.4906	3.39102	0.203713	1
ENSG00000245651	21.7575	1.74653	12.4575	3.63895	0.058964	1
ENSG00000245662	4.58052	0.873264	5.24528	2.39102	0.500091	1
ENSG00000245812	5.72565	0.873264	6.5566	2.71295	0.391966	1
ENSG00000246082	37.7893	7.85938	4.80818	2.26549	0.128342	1
ENSG00000246145	35.499	6.11285	5.80728	2.53786	0.0985109	1
ENSG00000246203	68.7077	13.9722	4.91745	2.29791	0.09101	1
ENSG00000246225	21.7575	2.61979	8.30503	3.05399	0.0930238	1
ENSG00000246528	13.7415	0.873264	15.7358	3.97598	0.0949663	1
ENSG00000246662	8.0159	0.873264	9.17925	3.19838	0.250915	1
ENSG00000246731	1.14513	8.73264	0.131132	-2.93091	0.286703	1
ENSG00000246740	12.5964	0.873264	14.4245	3.85045	0.113829	1
ENSG00000246777	21.7575	3.49306	6.22877	2.63895	0.131765	1
ENSG00000247095	297.734	60.2552	4.94121	2.30486	0.033155	0.913368
ENSG00000247151	8.0159	62.875	0.12749	-2.97155	0.0420126	1
ENSG00000247157	36.6441	7.85938	4.66247	2.2211	0.137124	1
ENSG00000247345	1.14513	5.23958	0.218553	-2.19394	0.523669	1
ENSG00000248079	35.499	6.11285	5.80728	2.53786	0.0985109	1
ENSG00000248099	17.1769	3.49306	4.91745	2.29791	0.211012	1
ENSG00000248109	77.8688	13.099	5.94465	2.57159	0.0582504	1
ENSG00000248144	2155.13	64.6215	33.3501	5.05962	1.27635e-07	0.000298173
ENSG00000248187	10.3062	0.873264	11.8019	3.56095	0.166639	1
ENSG00000248319	14.8867	2.61979	5.68239	2.5065	0.203435	1
ENSG00000248458	8.0159	1.74653	4.58962	2.19838	0.382369	1
ENSG00000248528	34.3539	4.36632	7.86792	2.97598	0.0627387	1
ENSG00000248677	4.58052	0.873264	5.24528	2.39102	0.500091	1
ENSG00000248698	98.4811	7.85938	12.5304	3.64736	0.00958901	0.440621
ENSG00000248705	48.0954	8.73264	5.50755	2.46141	0.0890398	1
ENSG00000248774	5.72565	31.4375	0.182128	-2.45698	0.125471	1
ENSG00000248790	5.72565	0.873264	6.5566	2.71295	0.391966	1
ENSG00000248802	4.58052	0.873264	5.24528	2.39102	0.500091	1
ENSG00000248846	8.0159	1.74653	4.58962	2.19838	0.382369	1
ENSG00000248919	4.58052	0.873264	5.24528	2.39102	0.500091	1
ENSG00000248950	4.58052	0.873264	5.24528	2.39102	0.500091	1
ENSG00000248980	12.5964	1.74653	7.21226	2.85045	0.190507	1
ENSG00000249510	11.4513	0.873264	13.1132	3.71295	0.137277	1
ENSG00000249641	35.499	6.98611	5.08137	2.34522	0.121777	1
ENSG00000249684	1.14513	20.0851	0.0570139	-4.13254	0.0597611	1
ENSG00000249746	104.207	11.3524	9.17925	3.19838	0.0182063	0.650795
ENSG00000249776	35.499	7.85938	4.51677	2.17529	0.146664	1
ENSG00000249867	82.4493	7.85938	10.4906	3.39102	0.0169798	0.628846
ENSG00000249889	6.87077	0.873264	7.86792	2.97598	0.311787	1
ENSG00000249917	9.16103	1.74653	5.24528	2.39102	0.318557	1
ENSG00000249930	9.16103	0.873264	10.4906	3.39102	0.203713	1
ENSG00000249951	11.4513	0.873264	13.1132	3.71295	0.137277	1
ENSG00000249958	49.2406	2.61979	18.7956	4.23232	0.0104822	0.462508
ENSG00000249984	1.14513	5.23958	0.218553	-2.19394	0.523669	1
ENSG00000250041	2.29026	10.4792	0.218553	-2.19394	0.343302	1
ENSG00000250050	8.0159	1.74653	4.58962	2.19838	0.382369	1
ENSG00000250081	1.14513	6.98611	0.163915	-2.60898	0.383194	1
ENSG00000250133	4.58052	0.873264	5.24528	2.39102	0.500091	1
ENSG00000250266	27.4831	5.23958	5.24528	2.39102	0.137126	1
ENSG00000250305	1.14513	6.98611	0.163915	-2.60898	0.383194	1
ENSG00000250371	33.2087	4.36632	7.60566	2.92707	0.0681424	1
ENSG00000250376	14.8867	1.74653	8.52358	3.09146	0.138577	1
ENSG00000250432	1.14513	8.73264	0.131132	-2.93091	0.286703	1
ENSG00000250447	9.16103	0.873264	10.4906	3.39102	0.203713	1
ENSG00000250509	1.14513	6.98611	0.163915	-2.60898	0.383194	1
ENSG00000250516	5.72565	0.873264	6.5566	2.71295	0.391966	1
ENSG00000250548	56.1113	3.49306	16.0637	4.00573	0.0113704	0.485051
ENSG00000250574	5.72565	0.873264	6.5566	2.71295	0.391966	1
ENSG00000250643	1.14513	11.3524	0.100871	-3.30942	0.190996	1
ENSG00000250722	160.318	17.4653	9.17925	3.19838	0.0113371	0.484324
ENSG00000250742	12.5964	1.74653	7.21226	2.85045	0.190507	1
ENSG00000250746	4.58052	0.873264	5.24528	2.39102	0.500091	1
ENSG00000250820	1.14513	8.73264	0.131132	-2.93091	0.286703	1
ENSG00000250899	84.7396	383.363	0.221043	-2.1776	0.0354645	0.954363
ENSG00000250986	132.835	24.4514	5.43261	2.44165	0.0496927	1
ENSG00000250999	21.7575	5.23958	4.15252	2.05399	0.218876	1
ENSG00000251034	4.58052	20.9583	0.218553	-2.19394	0.211443	1
ENSG00000251056	6.87077	29.691	0.23141	-2.11148	0.181946	1
ENSG00000251093	54.9662	4.36632	12.5887	3.65406	0.0179089	0.646372
ENSG00000251127	2.29026	20.0851	0.114028	-3.13254	0.109095	1
ENSG00000251151	18.3221	4.36632	4.19623	2.06909	0.241034	1
ENSG00000251165	1.14513	5.23958	0.218553	-2.19394	0.523669	1
ENSG00000251179	20.6123	0.873264	23.6038	4.56095	0.0358434	0.954363
ENSG00000251191	28.6282	5.23958	5.46384	2.44991	0.125642	1
ENSG00000251199	14.8867	1.74653	8.52358	3.09146	0.138577	1
ENSG00000251206	2.29026	11.3524	0.201742	-2.30942	0.305959	1
ENSG00000251259	17.1769	3.49306	4.91745	2.29791	0.211012	1
ENSG00000251314	29.7734	0.873264	34.0943	5.09146	0.0125188	0.51706
ENSG00000251372	8.0159	0.873264	9.17925	3.19838	0.250915	1
ENSG00000251379	17.1769	0.873264	19.6698	4.29791	0.0570349	1
ENSG00000251391	14.8867	0.873264	17.0472	4.09146	0.0796899	1
ENSG00000251408	4.58052	0.873264	5.24528	2.39102	0.500091	1
ENSG00000251450	9.16103	0.873264	10.4906	3.39102	0.203713	1
ENSG00000251459	6.87077	0.873264	7.86792	2.97598	0.311787	1
ENSG00000251503	3.43539	42.7899	0.0802849	-3.63873	0.0284384	0.852751
ENSG00000251508	5.72565	0.873264	6.5566	2.71295	0.391966	1
ENSG00000251521	4.58052	0.873264	5.24528	2.39102	0.500091	1
ENSG00000251623	27.4831	1.74653	15.7358	3.97598	0.0319685	0.893798
ENSG00000251728	9.16103	0.873264	10.4906	3.39102	0.203713	1
ENSG00000251768	10.3062	1.74653	5.90094	2.56095	0.26697	1
ENSG00000251774	8.0159	40.1701	0.199549	-2.32519	0.122773	1
ENSG00000251821	2.29026	10.4792	0.218553	-2.19394	0.343302	1
ENSG00000252643	9.16103	0.873264	10.4906	3.39102	0.203713	1
ENSG00000252881	4.58052	0.873264	5.24528	2.39102	0.500091	1
ENSG00000253048	1.14513	5.23958	0.218553	-2.19394	0.523669	1
ENSG00000253190	14.8867	86.4531	0.172194	-2.5379	0.0601709	1
ENSG00000253208	28.6282	5.23958	5.46384	2.44991	0.125642	1
ENSG00000253227	159.173	36.6771	4.33985	2.11764	0.0739616	1
ENSG00000253290	1.14513	8.73264	0.131132	-2.93091	0.286703	1
ENSG00000253308	4.58052	0.873264	5.24528	2.39102	0.500091	1
ENSG00000253309	13.7415	0.873264	15.7358	3.97598	0.0949663	1
ENSG00000253343	17.1769	3.49306	4.91745	2.29791	0.211012	1
ENSG00000253408	1.14513	6.11285	0.187332	-2.41633	0.446442	1
ENSG00000253430	29.7734	3.49306	8.52358	3.09146	0.0639883	1
ENSG00000253508	5.72565	0.873264	6.5566	2.71295	0.391966	1
ENSG00000253559	3.43539	19.2118	0.178816	-2.48345	0.181121	1
ENSG00000253586	11.4513	1.74653	6.5566	2.71295	0.224952	1
ENSG00000253666	51.5308	1.74653	29.5047	4.88287	0.00501591	0.290007
ENSG00000253683	1.14513	7.85938	0.145702	-2.7789	0.330727	1
ENSG00000253696	1.14513	5.23958	0.218553	-2.19394	0.523669	1
ENSG00000253796	30.9185	1.74653	17.7028	4.14591	0.023068	0.753495
ENSG00000253819	51.5308	6.98611	7.37618	2.88287	0.0502681	1
ENSG00000253868	8.0159	0.873264	9.17925	3.19838	0.250915	1
ENSG00000253882	30.9185	3.49306	8.85142	3.14591	0.0582963	1
ENSG00000253923	4.58052	20.9583	0.218553	-2.19394	0.211443	1
ENSG00000253944	464.922	113.524	4.09536	2.03399	0.0409305	1
ENSG00000254039	14.8867	1.74653	8.52358	3.09146	0.138577	1
ENSG00000254044	5.72565	0.873264	6.5566	2.71295	0.391966	1
ENSG00000254186	13.7415	1.74653	7.86792	2.97598	0.16211	1
ENSG00000254231	168.334	28.8177	5.84134	2.5463	0.0344355	0.937251
ENSG00000254362	30.9185	1.74653	17.7028	4.14591	0.023068	0.753495
ENSG00000254364	4.58052	0.873264	5.24528	2.39102	0.500091	1
ENSG00000254416	73.2883	8.73264	8.39245	3.06909	0.029953	0.879567
ENSG00000254648	5.72565	0.873264	6.5566	2.71295	0.391966	1
ENSG00000254806	8.0159	0.873264	9.17925	3.19838	0.250915	1
ENSG00000254854	5.72565	23.5781	0.242837	-2.04194	0.221891	1
ENSG00000254938	4.58052	22.7049	0.201742	-2.30942	0.181709	1
ENSG00000255052	81.3042	11.3524	7.16183	2.84033	0.038478	0.980087
ENSG00000255094	1.14513	9.6059	0.119211	-3.06841	0.2495	1
ENSG00000255097	20.6123	4.36632	4.72075	2.23902	0.19355	1
ENSG00000255121	11.4513	52.3958	0.218553	-2.19394	0.123739	1
ENSG00000255176	4.58052	39.2969	0.116562	-3.10083	0.0542336	1
ENSG00000255186	19.4672	2.61979	7.43082	2.89352	0.119196	1
ENSG00000255250	29.7734	5.23958	5.68239	2.5065	0.115333	1
ENSG00000255306	2.29026	19.2118	0.119211	-3.06841	0.119873	1
ENSG00000255320	2.29026	11.3524	0.201742	-2.30942	0.305959	1
ENSG00000255339	35.499	4.36632	8.13019	3.02329	0.0578622	1
ENSG00000255342	6.87077	0.873264	7.86792	2.97598	0.311787	1
ENSG00000255346	19.4672	0.873264	22.2925	4.47848	0.0416504	1
ENSG00000255400	19.4672	4.36632	4.45849	2.15656	0.215744	1
ENSG00000255438	4.58052	23.5781	0.19427	-2.36387	0.168771	1
ENSG00000255669	26.338	1.74653	15.0802	3.91458	0.0358799	0.954363
ENSG00000255670	1.14513	5.23958	0.218553	-2.19394	0.523669	1
ENSG00000255847	90.4652	12.2257	7.3996	2.88745	0.0331659	0.913368
ENSG00000255871	1.14513	5.23958	0.218553	-2.19394	0.523669	1
ENSG00000255874	1.14513	6.98611	0.163915	-2.60898	0.383194	1
ENSG00000256029	107.642	23.5781	4.56534	2.19072	0.0839701	1
ENSG00000256034	14.8867	1.74653	8.52358	3.09146	0.138577	1
ENSG00000256043	627.531	112.651	5.57057	2.47783	0.0110823	0.478642
ENSG00000256162	17.1769	2.61979	6.5566	2.71295	0.15468	1
ENSG00000256458	12.5964	1.74653	7.21226	2.85045	0.190507	1
ENSG00000256514	8.0159	0.873264	9.17925	3.19838	0.250915	1
ENSG00000256658	2.29026	9.6059	0.238422	-2.06841	0.386187	1
ENSG00000256673	2.29026	33.184	0.0690169	-3.85691	0.0325501	0.902879
ENSG00000256690	8.0159	1.74653	4.58962	2.19838	0.382369	1
ENSG00000256982	8.0159	0.873264	9.17925	3.19838	0.250915	1
ENSG00000257017	51.5308	0.873264	59.0094	5.88287	0.00221782	0.174242
ENSG00000257038	2.29026	13.099	0.174843	-2.51587	0.244767	1
ENSG00000257114	32.0636	7.85938	4.07966	2.02845	0.180678	1
ENSG00000257167	56.1113	330.967	0.169538	-2.56032	0.0181326	0.650032
ENSG00000257181	38.9344	0.873264	44.5849	5.47848	0.00548369	0.306922
ENSG00000257221	13.7415	1.74653	7.86792	2.97598	0.16211	1
ENSG00000257298	61.837	11.3524	5.44702	2.44547	0.0789856	1
ENSG00000257322	17.1769	0.873264	19.6698	4.29791	0.0570349	1
ENSG00000257408	5.72565	0.873264	6.5566	2.71295	0.391966	1
ENSG00000257507	9.16103	1.74653	5.24528	2.39102	0.318557	1
ENSG00000257531	16.0318	1.74653	9.17925	3.19838	0.118981	1
ENSG00000257607	2.29026	13.099	0.174843	-2.51587	0.244767	1
ENSG00000257718	1.14513	26.1979	0.0437107	-4.51587	0.0304444	0.881961
ENSG00000257759	1.14513	9.6059	0.119211	-3.06841	0.2495	1
ENSG00000257809	13.7415	1.74653	7.86792	2.97598	0.16211	1
ENSG00000257894	1.14513	8.73264	0.131132	-2.93091	0.286703	1
ENSG00000257940	4.58052	0.873264	5.24528	2.39102	0.500091	1
ENSG00000258017	10.3062	52.3958	0.196698	-2.34594	0.103214	1
ENSG00000258068	9.16103	0.873264	10.4906	3.39102	0.203713	1
ENSG00000258082	32.0636	2.61979	12.239	3.61341	0.0353296	0.954363
ENSG00000258128	116.803	25.3247	4.61223	2.20546	0.0783424	1
ENSG00000258342	66.4175	1.74653	38.0283	5.249	0.00218185	0.172569
ENSG00000258346	1.14513	17.4653	0.065566	-3.93091	0.0824215	1
ENSG00000258354	1.14513	6.98611	0.163915	-2.60898	0.383194	1
ENSG00000258377	17.1769	3.49306	4.91745	2.29791	0.211012	1
ENSG00000258414	1.14513	8.73264	0.131132	-2.93091	0.286703	1
ENSG00000258446	1.14513	8.73264	0.131132	-2.93091	0.286703	1
ENSG00000258454	3.43539	14.8455	0.23141	-2.11148	0.284622	1
ENSG00000258580	18.3221	0.873264	20.9811	4.39102	0.0486221	1
ENSG00000258749	1.14513	11.3524	0.100871	-3.30942	0.190996	1
ENSG00000258777	65.2724	10.4792	6.22877	2.63895	0.0590749	1
ENSG00000258788	53.8211	13.099	4.10881	2.03872	0.141672	1
ENSG00000258811	2.29026	18.3385	0.124888	-3.0013	0.131959	1
ENSG00000258857	2.29026	11.3524	0.201742	-2.30942	0.305959	1
ENSG00000258867	548.517	87.3264	6.28123	2.65105	0.0082861	0.404572
ENSG00000258872	9.16103	0.873264	10.4906	3.39102	0.203713	1
[truncated: 556 more rows]

## Sheet: HCC827_AKT1_to_Vector_sig
Supplementary Data 1. Myr-AKT1-induced genes in LAD cells
（Datas were analyzed by the Wald Chi-Squared Test, adjusted P values were derived by Benjamini-Hochberg method）
id	HCC827_myr-AKT1	HCC827_Vector	FoldChange	log2FoldChange	pval	padj
ENSG00000001617	36.4909	1.58944	22.9583	4.52095	0.0143127	0.820806
ENSG00000001626	21.3912	3.9736	5.38333	2.4285	0.170993	1
ENSG00000002745	6.29153	0.794719	7.91667	2.98489	0.333316	1
ENSG00000003137	23.9078	3.9736	6.01667	2.58896	0.136861	1
ENSG00000004399	2184.42	386.234	5.65569	2.4997	0.00252183	0.330723
ENSG00000004468	28.941	3.17888	9.10417	3.18653	0.066469	1
ENSG00000004948	3.77492	29.4046	0.128378	-2.96153	0.0969944	1
ENSG00000005243	74.24	8.74191	8.49242	3.08618	0.0295154	1
ENSG00000005249	35.2326	2.38416	14.7778	3.88536	0.0269253	1
ENSG00000005961	3.77492	0.794719	4.75	2.24793	0.576139	1
ENSG00000006118	1683.61	411.665	4.08977	2.03202	0.0136284	0.801431
ENSG00000006468	188.746	1393.14	0.135482	-2.88383	0.000867269	0.160587
ENSG00000006606	76.7567	14.3049	5.36574	2.42378	0.072879	1
ENSG00000007372	22.6495	5.56304	4.07143	2.02554	0.23267	1
ENSG00000007952	7.54983	0.794719	9.5	3.24793	0.260977	1
ENSG00000008517	20.1329	1.58944	12.6667	3.66297	0.0692227	1
ENSG00000009765	55.3655	3.9736	13.9333	3.80047	0.0161005	0.87439
ENSG00000010030	20.1329	2.38416	8.44444	3.078	0.106528	1
ENSG00000010310	54.1071	7.15247	7.56481	2.9193	0.0497133	1
ENSG00000010379	12.5831	0.794719	15.8333	3.98489	0.109692	1
ENSG00000011028	642.994	42.9148	14.983	3.90526	7.68153e-05	0.0345425
ENSG00000011332	3.77492	23.8416	0.158333	-2.65896	0.1494	1
ENSG00000011347	1936.53	410.075	4.72238	2.23952	0.00656523	0.540353
ENSG00000011426	3871.81	16294.9	0.237608	-2.07334	0.0146375	0.827704
ENSG00000012048	705.91	3170.93	0.222619	-2.16735	0.00713438	0.559881
ENSG00000012504	39.0075	2.38416	16.3611	4.0322	0.02022	0.968745
ENSG00000013588	18471.9	4305	4.29081	2.10125	0.0147578	0.83119
ENSG00000015520	22.6495	0.794719	28.5	4.83289	0.0274934	1
ENSG00000019582	144.705	12.7155	11.3802	3.50846	0.00600298	0.51379
ENSG00000019991	23.9078	171.659	0.139275	-2.84399	0.0173533	0.91549
ENSG00000020181	31.4576	3.17888	9.89583	3.30682	0.0542132	1
ENSG00000021488	3.77492	41.3254	0.0913462	-3.45251	0.0434435	1
ENSG00000024526	1033.07	4383.67	0.235663	-2.0852	0.00917493	0.649398
ENSG00000028137	240.336	11.1261	21.6012	4.43304	0.000266279	0.0718447
ENSG00000029534	2.51661	21.4574	0.117284	-3.09192	0.120953	1
ENSG00000035664	250.403	28.6099	8.75231	3.12966	0.00483975	0.454007
ENSG00000036672	47.8156	11.9208	4.01111	2.004	0.163389	1
ENSG00000039523	497.031	114.44	4.34317	2.11875	0.0228128	1
ENSG00000047457	26647.1	836.84	31.8426	4.99289	4.46959e-07	0.000703463
ENSG00000047936	1998.19	338.55	5.90219	2.56125	0.00211762	0.294928
ENSG00000048740	54.1071	350.471	0.154384	-2.69541	0.00830011	0.612901
ENSG00000049089	602.728	62.7828	9.60021	3.26307	0.000696837	0.14101
ENSG00000050730	4237.97	78.6772	53.8653	5.75128	8.88164e-10	3.59453e-06
ENSG00000054179	10.0664	2.38416	4.22222	2.078	0.360148	1
ENSG00000057019	7491.95	32660.6	0.229388	-2.12414	0.0219407	1
ENSG00000057657	285.635	27.0205	10.5711	3.40205	0.00197707	0.285767
ENSG00000060656	455.507	64.3723	7.07613	2.82296	0.00390526	0.41275
ENSG00000063438	50.3322	7.15247	7.03704	2.81497	0.060164	1
ENSG00000064489	10.0664	0.794719	12.6667	3.66297	0.166064	1
ENSG00000064787	237.82	18.2785	13.0109	3.70165	0.00145608	0.230119
ENSG00000064886	2497.74	179.607	13.9067	3.79771	1.28519e-05	0.00809098
ENSG00000065328	91.8563	599.218	0.153294	-2.70563	0.00394067	0.413478
ENSG00000065717	133.38	14.3049	9.32407	3.22096	0.0115306	0.737389
ENSG00000066279	1122.41	9256.1	0.121262	-3.04381	0.000286095	0.0764629
ENSG00000067840	6.29153	0.794719	7.91667	2.98489	0.333316	1
ENSG00000069696	20.1329	3.9736	5.06667	2.34104	0.19197	1
ENSG00000069812	12.5831	0.794719	15.8333	3.98489	0.109692	1
ENSG00000070526	1499.9	272.589	5.50243	2.46007	0.0035919	0.395739
ENSG00000070540	860.681	32.5835	26.4146	4.72327	2.11396e-06	0.00230341
ENSG00000071246	23.9078	3.17888	7.52083	2.91089	0.103053	1
ENSG00000072571	447.957	3370.41	0.132909	-2.91149	0.000432812	0.1048
ENSG00000072818	11.3248	2.38416	4.75	2.24793	0.30415	1
ENSG00000072858	286.894	30.9941	9.25641	3.21045	0.00311962	0.375502
ENSG00000073111	937.438	4944.74	0.189583	-2.3991	0.00300324	0.370603
ENSG00000073150	424.049	85.035	4.98676	2.3181	0.0160391	0.873822
ENSG00000073737	69.2068	4.76832	14.5139	3.85936	0.0109876	0.728364
ENSG00000073756	11284.5	773.262	14.5934	3.86724	1.02563e-05	0.00727571
ENSG00000074706	25.1661	2.38416	10.5556	3.39993	0.0640327	1
ENSG00000076716	40.2658	4.76832	8.44444	3.078	0.0537098	1
ENSG00000078081	315.835	50.0673	6.3082	2.65723	0.0100501	0.685466
ENSG00000078804	934.921	54.0409	17.3002	4.11272	1.65308e-05	0.00955747
ENSG00000078814	15.0997	3.17888	4.75	2.24793	0.251201	1
ENSG00000079308	55.3655	7.15247	7.74074	2.95247	0.0467121	1
ENSG00000079337	338.484	79.4719	4.25917	2.09057	0.0341825	1
ENSG00000079393	40.2658	7.94719	5.06667	2.34104	0.122671	1
ENSG00000079435	28.941	2.38416	12.1389	3.60156	0.0453372	1
ENSG00000080166	8.80814	1.58944	5.54167	2.47032	0.320306	1
ENSG00000080561	1182.81	248.747	4.75506	2.24946	0.00832923	0.612901
ENSG00000081148	1.25831	14.3049	0.087963	-3.50696	0.15275	1
ENSG00000082014	211.395	21.4574	9.85185	3.30039	0.00452491	0.431858
ENSG00000082074	35.2326	1.58944	22.1667	4.47032	0.0158654	0.869175
ENSG00000084710	104.439	15.0997	6.91667	2.79008	0.0323585	1
ENSG00000085117	261.728	17.4838	14.9697	3.90397	0.00071976	0.142593
ENSG00000085514	25.1661	4.76832	5.27778	2.39993	0.156318	1
ENSG00000085563	5.03322	88.2139	0.0570571	-4.13145	0.00683407	0.547269
ENSG00000086619	67.9485	6.35776	10.6875	3.41785	0.0204791	0.973169
ENSG00000086717	17.6163	1.58944	11.0833	3.47032	0.0936695	1
ENSG00000087076	26.4244	0.794719	33.25	5.05528	0.0179393	0.926813
ENSG00000087589	10.0664	2.38416	4.22222	2.078	0.360148	1
ENSG00000088053	8.80814	1.58944	5.54167	2.47032	0.320306	1
ENSG00000088726	37.7492	8.74191	4.31818	2.11042	0.163536	1
ENSG00000088881	37.7492	3.9736	9.5	3.24793	0.047508	1
ENSG00000090339	19683.7	4599.04	4.27995	2.09759	0.0156271	0.867293
ENSG00000090382	11.3248	1.58944	7.125	2.83289	0.218474	1
ENSG00000090661	195.037	6.35776	30.6771	4.93909	0.000178684	0.0550229
ENSG00000091010	3.77492	0.794719	4.75	2.24793	0.576139	1
ENSG00000091129	205.104	38.1465	5.37674	2.42673	0.0286538	1
ENSG00000091513	18.8746	0.794719	23.75	4.56986	0.0441868	1
ENSG00000091536	16.358	3.17888	5.14583	2.3634	0.21886	1
ENSG00000091986	1220.56	267.026	4.57093	2.19249	0.00974803	0.673179
ENSG00000092853	211.395	1465.46	0.144252	-2.79334	0.0011443	0.198884
ENSG00000093009	158.547	721.605	0.219714	-2.1863	0.0144285	0.82411
ENSG00000093134	245.37	1.58944	154.375	7.2703	1.12047e-06	0.00136497
ENSG00000094804	746.175	3105.76	0.240255	-2.05736	0.0104017	0.699954
ENSG00000095321	5717.74	654.054	8.742	3.12796	0.000172502	0.0544517
ENSG00000095585	61.657	7.94719	7.75833	2.95575	0.0422262	1
ENSG00000095596	25.1661	240.005	0.104857	-3.25351	0.00437706	0.431858
ENSG00000099769	5.03322	0.794719	6.33333	2.66297	0.433196	1
ENSG00000099785	1106.05	258.284	4.28231	2.09839	0.0137601	0.801431
ENSG00000099822	7.54983	1.58944	4.75	2.24793	0.392451	1
ENSG00000099840	25.1661	4.76832	5.27778	2.39993	0.156318	1
ENSG00000099864	42.7824	1.58944	26.9167	4.75043	0.00882063	0.633637
ENSG00000099994	71.7234	16.6891	4.29762	2.10354	0.117174	1
ENSG00000100024	16.358	0.794719	20.5833	4.3634	0.0623455	1
ENSG00000100079	15.0997	75.4983	0.2	-2.32193	0.0910015	1
ENSG00000100100	226.495	15.8944	14.25	3.83289	0.00121401	0.202506
ENSG00000100196	1453.34	232.058	6.26284	2.64682	0.00193281	0.283713
ENSG00000100218	7.54983	0.794719	9.5	3.24793	0.260977	1
ENSG00000100271	162.321	26.2257	6.18939	2.6298	0.0257069	1
ENSG00000100297	411.466	2178.33	0.188891	-2.40437	0.00351407	0.395739
ENSG00000100321	190.004	19.0733	9.96181	3.31641	0.0053288	0.485418
ENSG00000100385	16.358	2.38416	6.86111	2.77844	0.162685	1
ENSG00000100478	51.5905	274.973	0.18762	-2.41411	0.0217454	1
ENSG00000100557	7.54983	319.477	0.0236318	-5.40312	1.52458e-05	0.00899822
ENSG00000100583	18.8746	158.149	0.119347	-3.06677	0.0130955	0.787674
ENSG00000100665	357.359	69.9353	5.10985	2.35328	0.0177098	0.925682
ENSG00000100979	17.6163	3.17888	5.54167	2.47032	0.191372	1
ENSG00000100987	5.03322	27.8152	0.180952	-2.46632	0.154706	1
ENSG00000101187	1396.72	6142.39	0.22739	-2.13676	0.00789311	0.593134
ENSG00000101278	5.03322	0.794719	6.33333	2.66297	0.433196	1
ENSG00000101298	393.85	73.9089	5.32885	2.41383	0.0137067	0.801431
ENSG00000101306	2.51661	26.2257	0.0959596	-3.38143	0.0789475	1
ENSG00000101307	15.0997	0.794719	19	4.24793	0.0747491	1
ENSG00000101443	471.865	49.2726	9.57661	3.25952	0.00107083	0.192004
ENSG00000101605	40.2658	5.56304	7.2381	2.85561	0.0689182	1
ENSG00000101746	1.25831	26.2257	0.0479798	-4.38143	0.041815	1
ENSG00000101955	3.77492	0.794719	4.75	2.24793	0.576139	1
ENSG00000102001	5.03322	0.794719	6.33333	2.66297	0.433196	1
ENSG00000102032	45.299	3.17888	14.25	3.83289	0.0202435	0.968745
ENSG00000102271	15.0997	84.2403	0.179245	-2.47999	0.0678914	1
ENSG00000102409	36.4909	5.56304	6.55952	2.71359	0.0872355	1
ENSG00000102678	3.77492	28.6099	0.131944	-2.922	0.102897	1
ENSG00000102904	5.03322	21.4574	0.234568	-2.09192	0.24852	1
ENSG00000102962	25.1661	4.76832	5.27778	2.39993	0.156318	1
ENSG00000103056	59.1404	3.17888	18.6042	4.21755	0.00883468	0.633637
ENSG00000103154	16.358	0.794719	20.5833	4.3634	0.0623455	1
ENSG00000103269	93.1146	23.0469	4.04023	2.01444	0.113262	1
ENSG00000103485	153.513	9.53663	16.0972	4.00874	0.00210074	0.294623
ENSG00000104043	18.8746	3.17888	5.9375	2.56986	0.167918	1
ENSG00000104081	4300.89	633.391	6.79026	2.76347	0.000759142	0.145035
ENSG00000104368	15.0997	61.9881	0.24359	-2.03747	0.146225	1
ENSG00000104691	26.4244	140.665	0.187853	-2.41232	0.0468031	1
ENSG00000104728	341.001	82.6508	4.1258	2.04467	0.0375779	1
ENSG00000104738	982.737	5113.22	0.192195	-2.37936	0.00323656	0.382147
ENSG00000104901	5.03322	0.794719	6.33333	2.66297	0.433196	1
ENSG00000104951	26.4244	6.35776	4.15625	2.05528	0.208462	1
ENSG00000105088	216.429	42.9148	5.04321	2.33434	0.032347	1
ENSG00000105137	5.03322	39.736	0.126667	-2.98089	0.0715306	1
ENSG00000105246	104.439	5.56304	18.7738	4.23065	0.00323739	0.382147
ENSG00000105290	67.9485	12.7155	5.34375	2.41785	0.0800532	1
ENSG00000105369	6.29153	0.794719	7.91667	2.98489	0.333316	1
ENSG00000105388	5448.46	604.781	9.00898	3.17136	0.000142736	0.0499222
ENSG00000105499	89.3397	13.5102	6.61275	2.72525	0.041706	1
ENSG00000105523	271.794	63.5776	4.275	2.09592	0.0414697	1
ENSG00000105650	10.0664	1.58944	6.33333	2.66297	0.263565	1
ENSG00000105711	11.3248	0.794719	14.25	3.83289	0.134397	1
ENSG00000105784	6.29153	27.8152	0.22619	-2.14439	0.204	1
ENSG00000105929	11.3248	2.38416	4.75	2.24793	0.30415	1
ENSG00000105974	1550.23	12277.6	0.126265	-2.98547	0.000446408	0.106275
ENSG00000106034	93.1146	7.15247	13.0185	3.70249	0.00893445	0.639174
ENSG00000106080	2276.28	495.11	4.59751	2.20085	0.00701238	0.554918
ENSG00000106258	115.764	26.2257	4.41414	2.14213	0.0809324	1
ENSG00000106366	20.1329	1.58944	12.6667	3.66297	0.0692227	1
ENSG00000106541	11741.3	2373.83	4.94613	2.3063	0.00561682	0.497264
ENSG00000106789	6116.62	1361.35	4.49304	2.16769	0.00717246	0.560901
ENSG00000106927	1.25831	7.94719	0.158333	-2.65896	0.367294	1
ENSG00000107165	45.299	3.9736	11.4	3.51096	0.0290819	1
ENSG00000107551	1935.27	296.43	6.5286	2.70677	0.00127232	0.208435
ENSG00000107796	163.58	31.7888	5.14583	2.3634	0.0412508	1
ENSG00000107821	275.569	66.7564	4.12798	2.04543	0.0454144	1
ENSG00000107954	5.03322	42.1201	0.119497	-3.06496	0.0621772	1
ENSG00000107957	147.222	19.0733	7.71875	2.94837	0.0163073	0.874992
ENSG00000108055	682.002	3017.55	0.226012	-2.14553	0.00776387	0.588103
ENSG00000108448	2996.03	579.35	5.17135	2.37054	0.00357193	0.395739
ENSG00000108551	162.321	36.5571	4.44022	2.15063	0.0603152	1
ENSG00000108582	18013.9	4048.3	4.44974	2.15372	0.0123045	0.769023
ENSG00000108691	35.2326	2.38416	14.7778	3.88536	0.0269253	1
ENSG00000108821	178.679	44.5043	4.01488	2.00536	0.0714174	1
ENSG00000108830	52.8488	1.58944	33.25	5.05528	0.00442046	0.431858
ENSG00000108924	18.8746	220.137	0.0857401	-3.54389	0.00282163	0.358461
ENSG00000109265	51.5905	11.9208	4.32778	2.11363	0.138451	1
ENSG00000109511	96.8895	12.7155	7.61979	2.92975	0.0281662	1
ENSG00000109705	18.8746	3.17888	5.9375	2.56986	0.167918	1
ENSG00000109805	405.174	3236.1	0.125205	-2.99764	0.000310252	0.0813838
ENSG00000109944	49.0739	8.74191	5.61364	2.48894	0.091116	1
ENSG00000110324	31.4576	0.794719	39.5833	5.30682	0.0107865	0.72038
ENSG00000110375	6.29153	0.794719	7.91667	2.98489	0.333316	1
ENSG00000110446	15.0997	1.58944	9.5	3.24793	0.129262	1
ENSG00000110811	7.54983	0.794719	9.5	3.24793	0.260977	1
ENSG00000110876	15.0997	77.8825	0.193878	-2.36678	0.0839326	1
ENSG00000110944	317.093	42.1201	7.5283	2.91232	0.00540417	0.488258
ENSG00000111181	22.6495	2.38416	9.5	3.24793	0.0819569	1
ENSG00000111199	85.5648	11.9208	7.17778	2.84354	0.0364411	1
ENSG00000111335	1128.7	96.9558	11.6414	3.54119	9.91836e-05	0.040141
ENSG00000111341	10.0664	1.58944	6.33333	2.66297	0.263565	1
ENSG00000111344	411.466	71.5247	5.75278	2.52426	0.00986419	0.678283
ENSG00000112096	22759	4514.8	5.04097	2.3337	0.00845418	0.618881
ENSG00000112149	32.7159	6.35776	5.14583	2.3634	0.136252	1
ENSG00000112276	134.639	27.0205	4.98284	2.31697	0.0540204	1
ENSG00000112303	85.5648	7.94719	10.7667	3.4285	0.0152193	0.85379
ENSG00000112333	5.03322	0.794719	6.33333	2.66297	0.433196	1
ENSG00000112379	3183.51	792.335	4.01789	2.00644	0.0123511	0.769023
ENSG00000112599	244.111	25.431	9.59896	3.26288	0.00374752	0.405218
ENSG00000112742	489.481	2113.16	0.231635	-2.11008	0.00968488	0.672482
ENSG00000112782	20.1329	1.58944	12.6667	3.66297	0.0692227	1
ENSG00000113083	183.713	22.2521	8.25595	3.04543	0.00976621	0.673179
ENSG00000113211	17.6163	3.17888	5.54167	2.47032	0.191372	1
ENSG00000113212	22.6495	3.17888	7.125	2.83289	0.115839	1
ENSG00000113361	27.6827	2.38416	11.6111	3.53743	0.050712	1
ENSG00000113368	905.98	3709.75	0.244216	-2.03377	0.0110039	0.728364
ENSG00000113810	1886.2	9525.51	0.198016	-2.33631	0.00446311	0.431858
ENSG00000113916	3606.3	580.94	6.20771	2.63406	0.00128767	0.209653
ENSG00000113924	3581.14	670.743	5.33906	2.41659	0.00291323	0.36569
ENSG00000114013	18.8746	0.794719	23.75	4.56986	0.0441868	1
ENSG00000114251	22.6495	0.794719	28.5	4.83289	0.0274934	1
ENSG00000114378	54.1071	10.3314	5.23718	2.38879	0.0965645	1
ENSG00000114738	841.807	3902.87	0.215689	-2.21297	0.00591769	0.512794
ENSG00000114841	3324.44	472.063	7.04237	2.81606	0.000647408	0.132906
ENSG00000114853	89.3397	18.2785	4.88768	2.28915	0.0789636	1
ENSG00000114854	11.3248	2.38416	4.75	2.24793	0.30415	1
ENSG00000115008	2248.59	155.765	14.4358	3.85158	1.13333e-05	0.00764457
ENSG00000115009	1016.71	55.6304	18.2762	4.19189	1.02728e-05	0.00727571
ENSG00000115041	138.414	23.8416	5.80556	2.53743	0.0362959	1
ENSG00000115318	11.3248	61.1934	0.185065	-2.4339	0.0917998	1
ENSG00000115353	17.6163	1.58944	11.0833	3.47032	0.0936695	1
ENSG00000115468	7.54983	0.794719	9.5	3.24793	0.260977	1
ENSG00000115474	1.25831	14.3049	0.087963	-3.50696	0.15275	1
ENSG00000115556	27.6827	4.76832	5.80556	2.53743	0.128471	1
ENSG00000115828	28.941	0.794719	36.4167	5.18653	0.0138051	0.801431
ENSG00000115844	3.77492	0.794719	4.75	2.24793	0.576139	1
ENSG00000116183	32.7159	2.38416	13.7222	3.77844	0.0329267	1
ENSG00000116396	417.758	21.4574	19.4691	4.28312	7.15664e-05	0.0332373
ENSG00000116819	61.657	7.15247	8.62037	3.10775	0.034522	1
ENSG00000117009	115.764	21.4574	5.39506	2.43164	0.0515834	1
ENSG00000117115	313.318	75.4983	4.15	2.05311	0.0397971	1
ENSG00000117407	85.5648	7.15247	11.963	3.5805	0.0121303	0.763672
ENSG00000117724	1839.64	13948.1	0.131892	-2.92257	0.000641251	0.132906
ENSG00000117877	140.93	713.658	0.197476	-2.34025	0.00943295	0.661474
ENSG00000118194	157.288	9.53663	16.4931	4.04379	0.00186103	0.278958
ENSG00000118322	230.27	7.15247	32.1944	5.00874	8.64375e-05	0.0382621
ENSG00000118402	10.0664	0.794719	12.6667	3.66297	0.166064	1
ENSG00000118407	5.03322	0.794719	6.33333	2.66297	0.433196	1
ENSG00000118503	1818.25	414.049	4.39139	2.13468	0.00952299	0.666139
ENSG00000118513	37.7492	195.501	0.193089	-2.37266	0.0351934	1
ENSG00000119535	25.1661	1.58944	15.8333	3.98489	0.0399385	1
ENSG00000119630	17.6163	1.58944	11.0833	3.47032	0.0936695	1
ENSG00000119632	27.6827	3.17888	8.70833	3.1224	0.0738684	1
ENSG00000119703	7.54983	42.9148	0.175926	-2.50696	0.108806	1
ENSG00000119714	3.77492	0.794719	4.75	2.24793	0.576139	1
ENSG00000119969	538.555	2713.97	0.198438	-2.33324	0.00415116	0.421514
ENSG00000120341	8.80814	1.58944	5.54167	2.47032	0.320306	1
ENSG00000120664	13.8414	3.17888	4.35417	2.1224	0.289402	1
ENSG00000121039	20613.6	4247.78	4.85279	2.27881	0.00920919	0.649398
ENSG00000121101	69.2068	8.74191	7.91667	2.98489	0.0364596	1
ENSG00000121207	7.54983	1.58944	4.75	2.24793	0.392451	1
ENSG00000121211	32.7159	262.257	0.124747	-3.00292	0.00644241	0.533665
ENSG00000121552	66.6902	0.794719	83.9167	6.39089	0.000823919	0.153563
ENSG00000121621	327.159	1726.13	0.189533	-2.39948	0.00403479	0.417965
ENSG00000121753	90.598	17.4838	5.18182	2.37346	0.0692078	1
ENSG00000122223	2.51661	17.4838	0.143939	-2.79647	0.179107	1
ENSG00000122687	2.51661	34.1729	0.0736434	-3.7633	0.042224	1
ENSG00000122735	27.6827	6.35776	4.35417	2.1224	0.190863	1
ENSG00000122952	303.252	1540.17	0.196895	-2.3445	0.0051962	0.476402
ENSG00000123104	575.046	2986.56	0.192545	-2.37673	0.00345573	0.39294
ENSG00000123240	567.496	127.155	4.46302	2.15802	0.0185538	0.941817
ENSG00000123329	6.29153	0.794719	7.91667	2.98489	0.333316	1
ENSG00000123384	3666.7	478.421	7.66417	2.93813	0.000387274	0.0970771
ENSG00000123411	273.052	36.5571	7.4692	2.90095	0.00706039	0.555614
ENSG00000123453	1.25831	7.94719	0.158333	-2.65896	0.367294	1
ENSG00000123838	6238.68	451.401	13.8207	3.78876	9.70341e-06	0.00723415
ENSG00000123999	39.0075	3.17888	12.2708	3.61716	0.0309065	1
ENSG00000124102	104.439	7.94719	13.1417	3.71608	0.00731526	0.567784
ENSG00000124103	11.3248	0.794719	14.25	3.83289	0.134397	1
ENSG00000124107	5799.53	311.53	18.6163	4.21849	1.31436e-06	0.00148943
ENSG00000124116	26.4244	171.659	0.153935	-2.69961	0.0225904	1
ENSG00000124140	22.6495	0.794719	28.5	4.83289	0.0274934	1
ENSG00000124160	208.879	1087.18	0.19213	-2.37985	0.00589718	0.512794
ENSG00000124466	137.155	22.2521	6.16369	2.62379	0.0316157	1
ENSG00000124564	1.25831	15.8944	0.0791667	-3.65896	0.125577	1
ENSG00000124635	177.421	1007.7	0.176065	-2.50582	0.00421364	0.424813
ENSG00000124678	1.25831	7.94719	0.158333	-2.65896	0.367294	1
ENSG00000124713	1.25831	5.56304	0.22619	-2.14439	0.538522	1
ENSG00000124731	188.746	24.6363	7.66129	2.93759	0.0116185	0.741334
ENSG00000124762	690.81	82.6508	8.35817	3.06319	0.00106905	0.192004
ENSG00000124939	33.9743	3.17888	10.6875	3.41785	0.0446099	1
ENSG00000125255	2.51661	13.5102	0.186275	-2.4245	0.274975	1
ENSG00000125384	2.51661	19.868	0.126667	-2.98089	0.140934	1
ENSG00000125531	3.77492	0.794719	4.75	2.24793	0.576139	1
ENSG00000125538	7084.26	468.884	15.1088	3.91731	5.65614e-06	0.00483368
ENSG00000125730	3793.79	85.035	44.6145	5.47944	3.62816e-09	1.14206e-05
ENSG00000125775	122.056	27.8152	4.3881	2.13359	0.0787215	1
ENSG00000125845	1205.46	213.78	5.63879	2.49538	0.00373532	0.405218
ENSG00000125872	11.3248	56.4251	0.200704	-2.31686	0.11144	1
ENSG00000125954	7.54983	1.58944	4.75	2.24793	0.392451	1
ENSG00000126010	1.25831	15.8944	0.0791667	-3.65896	0.125577	1
ENSG00000126016	88.0814	19.0733	4.61806	2.20729	0.0895829	1
ENSG00000126246	1.25831	7.15247	0.175926	-2.50696	0.415348	1
ENSG00000126500	50.3322	9.53663	5.27778	2.39993	0.0997514	1
ENSG00000126709	1165.19	218.548	5.33152	2.41455	0.00498722	0.461725
ENSG00000127129	5.03322	29.4046	0.171171	-2.54649	0.138479	1
ENSG00000127249	154.772	6.35776	24.3437	4.60548	0.000683087	0.139222
ENSG00000127561	21.3912	1.58944	13.4583	3.75043	0.0599152	1
ENSG00000127589	1.25831	5.56304	0.22619	-2.14439	0.538522	1
ENSG00000127954	168.613	30.9941	5.44017	2.44365	0.0345728	1
ENSG00000128052	64.1736	5.56304	11.5357	3.52804	0.018896	0.949155
ENSG00000128165	349.809	77.0878	4.5378	2.18199	0.0269716	1
ENSG00000128271	26.4244	2.38416	11.0833	3.47032	0.0568939	1
ENSG00000128346	1.25831	5.56304	0.22619	-2.14439	0.538522	1
ENSG00000128408	36.4909	153.381	0.23791	-2.07151	0.0752961	1
ENSG00000128602	42.7824	0.794719	53.8333	5.75043	0.00409395	0.418706
ENSG00000128655	1.25831	19.0733	0.0659722	-3.922	0.086842	1
ENSG00000128965	298.218	61.9881	4.8109	2.26631	0.0263155	1
ENSG00000129451	20.1329	2.38416	8.44444	3.078	0.106528	1
ENSG00000129538	285.635	2.38416	119.806	6.90455	7.67327e-07	0.00103516
ENSG00000129749	1.25831	28.6099	0.0439815	-4.50696	0.0336697	1
ENSG00000129910	5.03322	0.794719	6.33333	2.66297	0.433196	1
ENSG00000129946	52.8488	5.56304	9.5	3.24793	0.033661	1
ENSG00000129988	218.945	0.794719	275.5	8.10591	9.23199e-07	0.00118883
ENSG00000129991	26.4244	2.38416	11.0833	3.47032	0.0568939	1
ENSG00000130066	14557.3	1366.92	10.6498	3.41275	9.72835e-05	0.040141
ENSG00000130203	247.886	50.862	4.8737	2.28502	0.0308388	1
ENSG00000130234	79.2733	11.1261	7.125	2.83289	0.0397826	1
ENSG00000130433	42.7824	6.35776	6.72917	2.75043	0.0739674	1
ENSG00000130513	3830.28	468.884	8.16893	3.03015	0.000263457	0.0717667
ENSG00000130598	1.25831	15.0997	0.0833333	-3.58496	0.138358	1
ENSG00000130635	6.29153	0.794719	7.91667	2.98489	0.333316	1
ENSG00000130775	679.485	92.9822	7.30769	2.86942	0.00200889	0.287433
ENSG00000130822	171.13	6.35776	26.9167	4.75043	0.000390638	0.0970771
ENSG00000131015	205.104	42.1201	4.8695	2.28377	0.0377874	1
ENSG00000131018	611.537	4136.51	0.147839	-2.7579	0.000762802	0.145035
ENSG00000131096	5.03322	0.794719	6.33333	2.66297	0.433196	1
ENSG00000131153	149.738	909.159	0.1647	-2.60209	0.00341819	0.392355
ENSG00000131183	2.51661	14.3049	0.175926	-2.50696	0.251593	1
ENSG00000131203	25.1661	3.9736	6.33333	2.66297	0.122946	1
ENSG00000131471	158.547	31.7888	4.9875	2.31832	0.0460968	1
ENSG00000131480	468.09	104.903	4.46212	2.15773	0.0217663	1
ENSG00000131484	1.25831	5.56304	0.22619	-2.14439	0.538522	1
ENSG00000131711	7854.34	1711.03	4.59042	2.19863	0.00684541	0.547269
ENSG00000131746	123.314	18.2785	6.74638	2.75411	0.028586	1
ENSG00000131747	7527.18	30256.6	0.248779	-2.00707	0.0283352	1
ENSG00000131771	22.6495	118.413	0.191275	-2.38628	0.0577247	1
ENSG00000132259	3.77492	0.794719	4.75	2.24793	0.576139	1
ENSG00000132274	874.522	19.868	44.0167	5.45998	1.36281e-07	0.000257389
ENSG00000132386	21.3912	3.17888	6.72917	2.75043	0.13064	1
ENSG00000132437	100.664	702.532	0.143288	-2.80301	0.00243065	0.322124
ENSG00000132510	1235.66	307.556	4.01766	2.00635	0.0170149	0.9033
ENSG00000132535	52.8488	9.53663	5.54167	2.47032	0.0886868	1
ENSG00000132554	8.80814	38.1465	0.230903	-2.11464	0.17504	1
ENSG00000132563	13.8414	1.58944	8.70833	3.1224	0.153069	1
ENSG00000132646	860.681	3669.22	0.234568	-2.09192	0.0090502	0.645824
ENSG00000132702	16.358	0.794719	20.5833	4.3634	0.0623455	1
ENSG00000132704	16.358	0.794719	20.5833	4.3634	0.0623455	1
ENSG00000132837	129.605	16.6891	7.76587	2.95715	0.019047	0.951374
ENSG00000133048	6.29153	28.6099	0.219907	-2.18503	0.193626	1
ENSG00000133328	140.93	7.94719	17.7333	4.14839	0.00197121	0.285767
ENSG00000133454	10.0664	1.58944	6.33333	2.66297	0.263565	1
ENSG00000133475	13.8414	3.17888	4.35417	2.1224	0.289402	1
ENSG00000133739	90.598	462.527	0.195876	-2.35199	0.0138033	0.801431
ENSG00000133863	99.4062	644.517	0.154233	-2.69681	0.00370928	0.40502
ENSG00000133985	2219.65	465.706	4.76621	2.25284	0.00593496	0.512794
ENSG00000134258	400.141	45.299	8.83333	3.14296	0.00200265	0.287433
ENSG00000134321	229.012	7.94719	28.8167	4.84883	0.000124116	0.0456652
ENSG00000134326	176.163	11.1261	15.8333	3.98489	0.00160324	0.246847
ENSG00000134339	1425.66	205.832	6.92632	2.79209	0.0011762	0.202506
ENSG00000134376	10.0664	0.794719	12.6667	3.66297	0.166064	1
ENSG00000134531	232.787	1251.68	0.185979	-2.42679	0.00455791	0.431858
ENSG00000134538	2.51661	19.0733	0.131944	-2.922	0.152448	1
ENSG00000134548	470.606	27.8152	16.919	4.08058	9.31301e-05	0.0393787
ENSG00000134765	3.77492	0.794719	4.75	2.24793	0.576139	1
ENSG00000134827	4205.26	937.769	4.48432	2.16489	0.00705125	0.555614
ENSG00000134873	1.25831	7.15247	0.175926	-2.50696	0.415348	1
ENSG00000135094	6.29153	0.794719	7.91667	2.98489	0.333316	1
ENSG00000135114	264.244	64.3723	4.10494	2.03736	0.0479402	1
ENSG00000135116	5.03322	0.794719	6.33333	2.66297	0.433196	1
ENSG00000135205	163.58	9.53663	17.1528	4.10037	0.00152393	0.237215
ENSG00000135218	15.0997	0.794719	19	4.24793	0.0747491	1
ENSG00000135248	3.77492	0.794719	4.75	2.24793	0.576139	1
ENSG00000135318	942.471	11076.8	0.0850851	-3.55495	3.79052e-05	0.0195246
ENSG00000135519	7.54983	0.794719	9.5	3.24793	0.260977	1
ENSG00000135842	211.395	17.4838	12.0909	3.59585	0.00239303	0.319786
ENSG00000136010	23.9078	5.56304	4.29762	2.10354	0.210874	1
ENSG00000136155	793.991	3379.15	0.234968	-2.08946	0.0092149	0.649398
ENSG00000136235	429.082	54.0409	7.93995	2.98913	0.0027085	0.347203
ENSG00000136286	6.29153	33.3782	0.188492	-2.40742	0.143283	1
ENSG00000136378	7.54983	1.58944	4.75	2.24793	0.392451	1
ENSG00000136425	21.3912	3.17888	6.72917	2.75043	0.13064	1
ENSG00000136492	260.469	1292.21	0.201568	-2.31066	0.00649013	0.536051
ENSG00000136514	12.5831	0.794719	15.8333	3.98489	0.109692	1
ENSG00000136541	368.684	18.2785	20.1703	4.33416	9.05114e-05	0.0388513
ENSG00000136688	133.38	23.0469	5.78736	2.5329	0.0380391	1
ENSG00000136695	127.089	30.1993	4.20833	2.07325	0.0838077	1
ENSG00000136824	767.567	4212.01	0.182233	-2.45615	0.00243327	0.322124
ENSG00000136872	45.299	11.1261	4.07143	2.02554	0.163696	1
ENSG00000136928	6.29153	0.794719	7.91667	2.98489	0.333316	1
ENSG00000136982	99.4062	480.805	0.206749	-2.27405	0.0161872	0.874992
ENSG00000137090	7.54983	0.794719	9.5	3.24793	0.260977	1
ENSG00000137103	839.29	43.7096	19.2015	4.26315	1.21108e-05	0.00779772
ENSG00000137251	20.1329	181.991	0.110626	-3.17624	0.0084996	0.619007
ENSG00000137261	67.9485	14.3049	4.75	2.24793	0.100181	1
ENSG00000137393	205.104	27.0205	7.59069	2.92423	0.01052	0.704565
ENSG00000137404	35.2326	174.044	0.202435	-2.30447	0.0451131	1
ENSG00000137440	98.1478	421.996	0.23258	-2.1042	0.0277432	1
ENSG00000137462	5.03322	0.794719	6.33333	2.66297	0.433196	1
ENSG00000137491	7.54983	0.794719	9.5	3.24793	0.260977	1
ENSG00000137699	8.80814	0.794719	11.0833	3.47032	0.207105	1
ENSG00000137709	21.3912	4.76832	4.48611	2.16547	0.213435	1
ENSG00000137745	319.61	34.9677	9.14015	3.19222	0.00266209	0.343606
ENSG00000137752	62.9153	11.1261	5.65476	2.49947	0.0758365	1
ENSG00000137760	179.938	913.927	0.196884	-2.34458	0.00754764	0.581045
ENSG00000137801	286.894	1359.76	0.210988	-2.24477	0.0077566	0.588103
ENSG00000137812	458.023	2174.35	0.210648	-2.24709	0.00606177	0.517259
ENSG00000137825	65.4319	6.35776	10.2917	3.3634	0.0230297	1
ENSG00000137831	878.297	3984.72	0.220416	-2.1817	0.00659407	0.540353
ENSG00000137975	143.447	23.8416	6.01667	2.58896	0.0319342	1
ENSG00000138061	10393.6	1722.16	6.03523	2.59341	0.00185712	0.278958
ENSG00000138079	3.77492	20.6627	0.182692	-2.45251	0.195406	1
ENSG00000138131	5.03322	0.794719	6.33333	2.66297	0.433196	1
ENSG00000138182	464.315	3875.85	0.119797	-3.06134	0.000225804	0.0659486
ENSG00000138207	60.3987	0.794719	76	6.24793	0.00120913	0.202506
ENSG00000138449	138.414	24.6363	5.61828	2.49013	0.0393443	1
ENSG00000138587	32.7159	198.68	0.164667	-2.60238	0.022373	1
ENSG00000138615	351.067	9.53663	36.8125	5.20212	1.05614e-05	0.0072977
ENSG00000138669	11.3248	50.862	0.222656	-2.16711	0.140822	1
ENSG00000138778	519.68	3505.51	0.148247	-2.75393	0.000799618	0.151021
ENSG00000139112	2034.68	476.037	4.27421	2.09566	0.0103358	0.697384
ENSG00000139151	5.03322	24.6363	0.204301	-2.29123	0.194808	1
ENSG00000139194	16.358	3.17888	5.14583	2.3634	0.21886	1
ENSG00000139269	104.439	0.794719	131.417	7.038	0.000111478	0.0432625
ENSG00000139318	437.89	2968.28	0.147523	-2.76098	0.00082057	0.153563
ENSG00000139508	192.521	37.3518	5.15426	2.36576	0.0345747	1
ENSG00000139515	12.5831	0.794719	15.8333	3.98489	0.109692	1
ENSG00000139547	12.5831	1.58944	7.91667	2.98489	0.182308	1
ENSG00000139549	6.29153	0.794719	7.91667	2.98489	0.333316	1
ENSG00000139597	200.071	46.8884	4.26695	2.0932	0.0553622	1
ENSG00000139618	347.292	2628.14	0.132144	-2.91982	0.000466412	0.108716
ENSG00000139679	10.0664	2.38416	4.22222	2.078	0.360148	1
ENSG00000139714	27.6827	6.35776	4.35417	2.1224	0.190863	1
ENSG00000139973	230.27	1444.8	0.159378	-2.64947	0.00192366	0.283713
ENSG00000139985	16.358	0.794719	20.5833	4.3634	0.0623455	1
ENSG00000140009	8.80814	1.58944	5.54167	2.47032	0.320306	1
ENSG00000140450	1640.83	173.249	9.47095	3.24351	0.00019148	0.0571014
ENSG00000140481	128.347	19.0733	6.72917	2.75043	0.0274697	1
ENSG00000140511	104.439	6.35776	16.4271	4.038	0.00437882	0.431858
ENSG00000140519	22.6495	3.17888	7.125	2.83289	0.115839	1
ENSG00000140527	15.0997	1.58944	9.5	3.24793	0.129262	1
ENSG00000140678	18.8746	2.38416	7.91667	2.98489	0.122187	1
ENSG00000140795	10.0664	1.58944	6.33333	2.66297	0.263565	1
ENSG00000141293	10.0664	1.58944	6.33333	2.66297	0.263565	1
ENSG00000141505	32.7159	4.76832	6.86111	2.77844	0.0888692	1
ENSG00000141655	117.022	21.4574	5.4537	2.44724	0.0498205	1
ENSG00000142233	32.7159	2.38416	13.7222	3.77844	0.0329267	1
ENSG00000142303	139.672	24.6363	5.66935	2.50318	0.0381159	1
ENSG00000142552	452.99	73.1142	6.19565	2.63126	0.00661851	0.540353
ENSG00000142609	40.2658	3.9736	10.1333	3.34104	0.0401219	1
ENSG00000142731	276.827	1402.68	0.197356	-2.34113	0.00557181	0.494826
ENSG00000142798	1850.97	442.659	4.18148	2.06401	0.0118588	0.753275
ENSG00000142959	8.80814	1.58944	5.54167	2.47032	0.320306	1
ENSG00000143126	351.067	51.6568	6.79615	2.76472	0.00665164	0.541497
ENSG00000143127	5.03322	23.8416	0.211111	-2.24393	0.206771	1
ENSG00000143226	21.3912	2.38416	8.97222	3.16547	0.0932468	1
ENSG00000143228	280.602	1249.3	0.224608	-2.15452	0.0108324	0.72038
ENSG00000143469	32.7159	172.454	0.189708	-2.39815	0.0386107	1
ENSG00000143476	397.625	1943.88	0.204552	-2.28946	0.00551246	0.494203
ENSG00000143546	702.135	1.58944	441.75	8.78709	4.69095e-11	3.32236e-07
ENSG00000143556	383.783	6.35776	60.3646	5.91563	1.15634e-06	0.00136497
ENSG00000143867	2.51661	19.868	0.126667	-2.98089	0.140934	1
ENSG00000143882	293.185	19.868	14.7567	3.88329	0.000566006	0.123346
ENSG00000143942	36.4909	221.727	0.164576	-2.60318	0.0193372	0.951572
ENSG00000144285	45.299	0.794719	57	5.83289	0.0033809	0.392355
ENSG00000144354	293.185	1534.6	0.19105	-2.38798	0.00450457	0.431858
ENSG00000144648	25.1661	3.9736	6.33333	2.66297	0.122946	1
ENSG00000144821	13.8414	325.04	0.0425835	-4.55356	9.85159e-05	0.040141
ENSG00000144837	135.897	11.9208	11.4	3.51096	0.00667099	0.541516
ENSG00000145284	145.963	27.0205	5.40196	2.43348	0.0410306	1
ENSG00000145358	20.1329	3.17888	6.33333	2.66297	0.147844	1
ENSG00000145626	8.80814	1.58944	5.54167	2.47032	0.320306	1
ENSG00000145700	32.7159	183.58	0.178211	-2.48834	0.0305587	1
ENSG00000145911	13.8414	3.17888	4.35417	2.1224	0.289402	1
ENSG00000146038	11.3248	0.794719	14.25	3.83289	0.134397	1
ENSG00000146197	300.735	32.5835	9.22967	3.20628	0.00288309	0.364633
ENSG00000146221	11.3248	1.58944	7.125	2.83289	0.218474	1
ENSG00000146411	1153.87	208.216	5.54167	2.47032	0.00419498	0.424442
ENSG00000146677	3.77492	0.794719	4.75	2.24793	0.576139	1
ENSG00000146859	364.909	58.0145	6.28995	2.65305	0.00832136	0.612901
ENSG00000146966	45.299	211.395	0.214286	-2.22239	0.0428575	1
ENSG00000147100	101.923	22.2521	4.58036	2.19546	0.0822032	1
ENSG00000147160	21.3912	4.76832	4.48611	2.16547	0.213435	1
ENSG00000147697	1384.14	148.613	9.31373	3.21936	0.000252973	0.070262
ENSG00000148346	98129	8947.75	10.9669	3.45508	0.00346752	0.39294
ENSG00000148459	98.1478	429.943	0.228281	-2.13112	0.025588	1
ENSG00000148584	17.6163	80.2667	0.219472	-2.18789	0.103864	1
ENSG00000148926	1408.04	264.642	5.32057	2.41158	0.00440669	0.431858
ENSG00000148965	74.24	14.3049	5.18981	2.37568	0.0797155	1
ENSG00000149150	26.4244	1.58944	16.625	4.05528	0.0351807	1
ENSG00000149948	855.648	3573.85	0.239419	-2.06239	0.0100296	0.685466
ENSG00000150048	28.941	1.58944	18.2083	4.18653	0.0275967	1
ENSG00000150556	240.336	7.94719	30.2417	4.91847	9.00026e-05	0.0388513
ENSG00000150667	7.54983	35.7624	0.211111	-2.24393	0.160114	1
ENSG00000151117	93.1146	22.2521	4.18452	2.06506	0.105514	1
ENSG00000151572	5.03322	27.0205	0.186275	-2.4245	0.163696	1
ENSG00000151632	645.511	1.58944	406.125	8.66578	1.11e-10	6.28928e-07
ENSG00000151704	10.0664	2.38416	4.22222	2.078	0.360148	1
ENSG00000151726	1550.23	90.598	17.1111	4.09686	6.71371e-06	0.00543427
ENSG00000152154	67.9485	11.1261	6.10714	2.6105	0.0618206	1
ENSG00000152292	3.77492	0.794719	4.75	2.24793	0.576139	1
ENSG00000152527	1067.04	225.7	4.7277	2.24114	0.0091512	0.649398
ENSG00000152785	298.218	42.1201	7.08019	2.82379	0.00736531	0.570107
ENSG00000152822	3.77492	0.794719	4.75	2.24793	0.576139	1
ENSG00000153064	42.7824	10.3314	4.14103	2.04999	0.163845	1
ENSG00000153086	69.2068	309.146	0.223865	-2.1593	0.0329864	1
ENSG00000153157	13.8414	3.17888	4.35417	2.1224	0.289402	1
ENSG00000153246	682.002	106.492	6.40423	2.67902	0.00358054	0.395739
ENSG00000153446	42.7824	0.794719	53.8333	5.75043	0.00409395	0.418706
ENSG00000153714	722.267	176.428	4.09384	2.03346	0.0216717	1
ENSG00000153902	46.5573	10.3314	4.50641	2.17198	0.136629	1
ENSG00000153930	17.6163	0.794719	22.1667	4.47032	0.0523301	1
ENSG00000154099	1.25831	15.0997	0.0833333	-3.58496	0.138358	1
ENSG00000154127	458.023	2156.87	0.212356	-2.23545	0.00632664	0.527158
ENSG00000154269	163.58	19.868	8.23333	3.04148	0.0117782	0.749834
ENSG00000154277	11.3248	1.58944	7.125	2.83289	0.218474	1
ENSG00000154451	359.875	2.38416	150.944	7.23787	9.90718e-08	0.000200479
ENSG00000154545	3.77492	0.794719	4.75	2.24793	0.576139	1
ENSG00000154764	7.54983	32.5835	0.231707	-2.10962	0.192077	1
ENSG00000155428	6.29153	0.794719	7.91667	2.98489	0.333316	1
ENSG00000155749	3.77492	19.868	0.19	-2.39593	0.209558	1
ENSG00000156113	6.29153	0.794719	7.91667	2.98489	0.333316	1
ENSG00000156414	1.25831	5.56304	0.22619	-2.14439	0.538522	1
ENSG00000156966	1006.64	43.7096	23.0303	4.52546	2.94873e-06	0.00278459
ENSG00000157227	49.0739	7.94719	6.175	2.62644	0.0771965	1
ENSG00000157551	1.25831	22.2521	0.0565476	-4.14439	0.0617345	1
ENSG00000157765	3188.55	35.7624	89.1593	6.47831	4.09214e-11	3.32236e-07
ENSG00000158008	3.77492	0.794719	4.75	2.24793	0.576139	1
ENSG00000158055	28.941	7.15247	4.0463	2.0166	0.206166	1
ENSG00000158113	5.03322	0.794719	6.33333	2.66297	0.433196	1
ENSG00000158406	145.963	1214.33	0.120201	-3.05648	0.000540692	0.11967
ENSG00000158457	885.847	190.733	4.64444	2.21551	0.0112612	0.729539
ENSG00000158482	1.25831	8.74191	0.143939	-2.79647	0.32597	1
ENSG00000158764	2.51661	14.3049	0.175926	-2.50696	0.251593	1
ENSG00000159403	1207.97	232.058	5.20548	2.38003	0.00542892	0.488258
ENSG00000159640	208.879	37.3518	5.5922	2.48342	0.0250865	1
ENSG00000159713	22.6495	5.56304	4.07143	2.02554	0.23267	1
ENSG00000159761	15.0997	2.38416	6.33333	2.66297	0.188911	1
ENSG00000159921	312.06	28.6099	10.9074	3.44724	0.00146727	0.230119
ENSG00000160111	28.941	4.76832	6.06944	2.60156	0.116831	1
ENSG00000160161	51.5905	12.7155	4.05729	2.02052	0.154476	1
ENSG00000160282	37.7492	8.74191	4.31818	2.11042	0.163536	1
ENSG00000160323	117.022	28.6099	4.09028	2.0322	0.094837	1
ENSG00000160460	10.0664	1.58944	6.33333	2.66297	0.263565	1
ENSG00000160951	5.03322	0.794719	6.33333	2.66297	0.433196	1
ENSG00000161180	3.77492	0.794719	4.75	2.24793	0.576139	1
ENSG00000161509	3.77492	0.794719	4.75	2.24793	0.576139	1
ENSG00000161547	1274.66	5134.68	0.248246	-2.01016	0.0118963	0.753965
ENSG00000161638	10777.4	2607.47	4.13327	2.04728	0.0128646	0.783438
ENSG00000161642	374.975	86.6244	4.32875	2.11395	0.0295093	1
ENSG00000161664	1.25831	5.56304	0.22619	-2.14439	0.538522	1
ENSG00000161921	1409.3	329.014	4.28341	2.09876	0.0120253	0.760437
ENSG00000162148	84.3065	7.15247	11.787	3.55913	0.0127765	0.781768
ENSG00000162430	1226.85	286.099	4.28819	2.10037	0.0128868	0.783438
ENSG00000162438	7.54983	0.794719	9.5	3.24793	0.260977	1
ENSG00000162496	3790.02	785.183	4.82692	2.2711	0.00488858	0.455571
ENSG00000162552	12.5831	0.794719	15.8333	3.98489	0.109692	1
ENSG00000162614	86.8231	770.878	0.112629	-3.15035	0.000715169	0.142593
ENSG00000162654	35.2326	1.58944	22.1667	4.47032	0.0158654	0.869175
ENSG00000162694	67.9485	296.43	0.229223	-2.12518	0.0369746	1
ENSG00000162723	3.77492	0.794719	4.75	2.24793	0.576139	1
ENSG00000162772	456.765	79.4719	5.7475	2.52293	0.00873733	0.62993
ENSG00000162804	26.4244	0.794719	33.25	5.05528	0.0179393	0.926813
ENSG00000162849	7.54983	1.58944	4.75	2.24793	0.392451	1
ENSG00000162894	88.0814	14.3049	6.15741	2.62232	0.0492031	1
ENSG00000162896	2799.73	123.182	22.7285	4.50643	4.85461e-07	0.000723847
ENSG00000162913	57.8821	11.1261	5.20238	2.37917	0.0936048	1
ENSG00000162975	1.25831	16.6891	0.0753968	-3.72935	0.114199	1
ENSG00000163032	1.25831	11.1261	0.113095	-3.14439	0.231989	1
ENSG00000163072	20.1329	96.9558	0.20765	-2.26777	0.0814129	1
ENSG00000163116	1.25831	14.3049	0.087963	-3.50696	0.15275	1
ENSG00000163218	44.0407	0.794719	55.4167	5.79225	0.00371709	0.40502
ENSG00000163220	13413.5	483.189	27.7604	4.79496	1.92911e-07	0.000341572
ENSG00000163263	3.77492	0.794719	4.75	2.24793	0.576139	1
ENSG00000163283	5.03322	56.4251	0.0892019	-3.48678	0.02879	1
ENSG00000163286	42.7824	8.74191	4.89394	2.291	0.125116	1
ENSG00000163293	235.303	965.584	0.24369	-2.03688	0.0179605	0.926813
ENSG00000163357	22.6495	1.58944	14.25	3.83289	0.0521044	1
ENSG00000163364	5.03322	28.6099	0.175926	-2.50696	0.146316	1
ENSG00000163485	65.4319	408.486	0.160182	-2.64222	0.00764384	0.583693
ENSG00000163507	473.123	1935.14	0.24449	-2.03215	0.0128679	0.783438
ENSG00000163535	362.392	1987.59	0.182327	-2.4554	0.00307256	0.37199
ENSG00000163633	1.25831	13.5102	0.0931373	-3.4245	0.168995	1
ENSG00000163645	7.54983	0.794719	9.5	3.24793	0.260977	1
ENSG00000163661	79.2733	6.35776	12.4687	3.64024	0.0123359	0.769023
ENSG00000163666	1.25831	6.35776	0.197917	-2.33703	0.471721	1
ENSG00000163734	387.558	30.1993	12.8333	3.68182	0.000483794	0.109647
ENSG00000163735	43137.2	2631.32	16.3938	4.03508	7.60823e-05	0.0345425
ENSG00000163739	3847.9	346.498	11.1051	3.47315	4.03486e-05	0.0204121
ENSG00000163762	864.456	4003.8	0.215909	-2.2115	0.00593705	0.512794
ENSG00000163808	220.204	953.663	0.230903	-2.11464	0.0144684	0.82473
ENSG00000163823	52.8488	1.58944	33.25	5.05528	0.00442046	0.431858
ENSG00000163879	12.5831	1.58944	7.91667	2.98489	0.182308	1
ENSG00000163888	1.25831	8.74191	0.143939	-2.79647	0.32597	1
ENSG00000163993	1106.05	13.5102	81.8676	6.35522	2.09604e-09	7.42261e-06
ENSG00000164099	708.426	169.275	4.18505	2.06525	0.0201522	0.968745
ENSG00000164120	1863.55	8207.07	0.227067	-2.13881	0.00842392	0.618263
ENSG00000164125	757.5	38.9413	19.4524	4.28187	1.44638e-05	0.0089078
ENSG00000164171	1548.97	8951.72	0.173037	-2.53085	0.00212373	0.294928
ENSG00000164266	276.827	64.3723	4.30041	2.10447	0.0400457	1
ENSG00000164362	2.51661	78.6772	0.0319865	-4.96639	0.00334224	0.391263
ENSG00000164591	8.80814	0.794719	11.0833	3.47032	0.207105	1
ENSG00000164649	536.038	2323.76	0.230677	-2.11605	0.00919073	0.649398
ENSG00000164683	75.4983	10.3314	7.30769	2.86942	0.0395011	1
ENSG00000164825	879.556	23.0469	38.1638	5.25413	2.82404e-07	0.000470617
ENSG00000164850	26.4244	148.613	0.177807	-2.49161	0.0386972	1
ENSG00000164938	1017.97	243.979	4.17237	2.06087	0.0161421	0.87439
ENSG00000165092	252.919	45.299	5.58333	2.48113	0.0199845	0.962859
ENSG00000165140	493.256	78.6772	6.26936	2.64832	0.00568169	0.499883
ENSG00000165181	152.255	1161.88	0.131042	-2.9319	0.000882638	0.162371
ENSG00000165244	109.473	672.333	0.162825	-2.61861	0.00445397	0.431858
ENSG00000165312	106.956	24.6363	4.3414	2.11816	0.088968	1
ENSG00000165376	10.0664	372.723	0.0270078	-5.21048	1.20589e-05	0.00779772
ENSG00000165490	157.288	722.4	0.21773	-2.19939	0.0139003	0.805305
ENSG00000165507	1231.88	108.877	11.3145	3.5001	0.00010179	0.0406155
ENSG00000165521	3.77492	18.2785	0.206522	-2.27563	0.241873	1
ENSG00000165548	129.605	5.56304	23.2976	4.54211	0.00121518	0.202506
ENSG00000165655	44.0407	7.15247	6.15741	2.62232	0.0839316	1
ENSG00000165795	162.321	3.9736	40.85	5.35226	0.000158925	0.0535994
ENSG00000165821	15.0997	3.17888	4.75	2.24793	0.251201	1
ENSG00000166046	1587.98	348.087	4.56202	2.18967	0.00849351	0.619007
ENSG00000166145	9732.99	2257	4.31235	2.10848	0.0100654	0.685466
ENSG00000166278	115.764	18.2785	6.33333	2.66297	0.0355923	1
ENSG00000166394	46.5573	3.17888	14.6458	3.87242	0.0186755	0.943098
ENSG00000166396	94.3729	15.0997	6.25	2.64386	0.0448059	1
ENSG00000166448	21.3912	0.794719	26.9167	4.75043	0.0320345	1
ENSG00000166510	86.8231	507.826	0.17097	-2.54818	0.00743627	0.574032
ENSG00000166546	232.787	14.3049	16.2731	4.02442	0.000736447	0.143387
ENSG00000166793	20.1329	0.794719	25.3333	4.66297	0.0375223	1
ENSG00000166803	66.6902	346.498	0.192469	-2.3773	0.0179173	0.926813
ENSG00000166819	78.015	6.35776	12.2708	3.61716	0.0130306	0.787674
ENSG00000167046	2.51661	15.8944	0.158333	-2.65896	0.211635	1
ENSG00000167157	26.4244	4.76832	5.54167	2.47032	0.141559	1
ENSG00000167165	37.7492	0.794719	47.5	5.56986	0.00614504	0.519669
ENSG00000167191	251.661	53.2462	4.72637	2.24073	0.0332387	1
ENSG00000167355	7.54983	1.58944	4.75	2.24793	0.392451	1
ENSG00000167363	37.7492	4.76832	7.91667	2.98489	0.0631614	1
ENSG00000167601	6.29153	65.9617	0.0953815	-3.39015	0.0266045	1
ENSG00000167676	30.1993	2.38416	12.6667	3.66297	0.0406466	1
ENSG00000167779	20.1329	98.5452	0.204301	-2.29123	0.0777666	1
ENSG00000167996	64002.5	14270	4.48511	2.16514	0.0392661	1
ENSG00000168143	2.51661	18.2785	0.137681	-2.8606	0.165126	1
ENSG00000168237	2157.99	467.295	4.61806	2.20729	0.00699689	0.554918
ENSG00000168306	20.1329	201.064	0.100132	-3.32003	0.00535717	0.486438
ENSG00000168350	134.639	27.8152	4.84048	2.27515	0.0578621	1
ENSG00000168427	62.9153	13.5102	4.65686	2.21936	0.108883	1
ENSG00000168453	2.51661	28.6099	0.087963	-3.50696	0.0647867	1
ENSG00000168497	1.25831	12.7155	0.0989583	-3.33703	0.187378	1
ENSG00000168646	6.29153	0.794719	7.91667	2.98489	0.333316	1
ENSG00000168754	5.03322	20.6627	0.24359	-2.03747	0.264705	1
ENSG00000168878	2.51661	33.3782	0.0753968	-3.72935	0.0447732	1
ENSG00000168907	62.9153	9.53663	6.59722	2.72186	0.0565865	1
ENSG00000169035	46.5573	4.76832	9.76389	3.28746	0.0365843	1
ENSG00000169116	1148.83	50.862	22.5872	4.49744	2.40404e-06	0.00248617
ENSG00000169184	32.7159	2.38416	13.7222	3.77844	0.0329267	1
ENSG00000169248	12.5831	0.794719	15.8333	3.98489	0.109692	1
ENSG00000169255	71.7234	16.6891	4.29762	2.10354	0.117174	1
ENSG00000169306	3.77492	162.917	0.0231707	-5.43155	0.000232377	0.0664973
ENSG00000169429	11214	646.902	17.335	4.11561	3.33911e-06	0.00305151
ENSG00000169432	357.359	1500.43	0.238171	-2.06993	0.0127474	0.781678
ENSG00000169439	1.25831	12.7155	0.0989583	-3.33703	0.187378	1
ENSG00000169515	11.3248	1.58944	7.125	2.83289	0.218474	1
ENSG00000169562	85.5648	375.902	0.227625	-2.13527	0.0287214	1
ENSG00000169668	13.8414	0.794719	17.4167	4.1224	0.0902254	1
ENSG00000169894	8.80814	0.794719	11.0833	3.47032	0.207105	1
ENSG00000169918	1.25831	7.15247	0.175926	-2.50696	0.415348	1
ENSG00000170122	5.03322	22.2521	0.22619	-2.14439	0.233537	1
ENSG00000170231	67.9485	10.3314	6.57692	2.71741	0.0534798	1
ENSG00000170458	85.5648	15.8944	5.38333	2.4285	0.0667795	1
ENSG00000170684	1.25831	6.35776	0.197917	-2.33703	0.471721	1
ENSG00000170689	319.61	64.3723	4.96502	2.3118	0.0220616	1
ENSG00000170703	2.51661	10.3314	0.24359	-2.03747	0.399289	1
ENSG00000170775	12.5831	2.38416	5.27778	2.39993	0.258236	1
ENSG00000170807	3.77492	0.794719	4.75	2.24793	0.576139	1
ENSG00000170899	367.425	83.4455	4.40317	2.13854	0.0284174	1
ENSG00000170955	44.0407	248.747	0.17705	-2.49777	0.0206451	0.973169
ENSG00000171119	49.0739	8.74191	5.61364	2.48894	0.091116	1
ENSG00000171124	381.267	43.7096	8.72273	3.12478	0.00229307	0.310826
ENSG00000171246	11.3248	61.1934	0.185065	-2.4339	0.0917998	1
ENSG00000171320	153.513	881.344	0.174181	-2.52134	0.00453483	0.431858
ENSG00000171385	7.54983	0.794719	9.5	3.24793	0.260977	1
ENSG00000171388	2.51661	11.9208	0.211111	-2.24393	0.330141	1
ENSG00000171401	13.8414	2.38416	5.80556	2.53743	0.220351	1
ENSG00000171431	390.075	90.598	4.30556	2.1062	0.028984	1
ENSG00000171451	193.779	982.273	0.197276	-2.34171	0.00718698	0.560901
ENSG00000171557	1361.49	170.865	7.96822	2.99426	0.000592581	0.126396
ENSG00000171564	16169.2	3703.39	4.36606	2.12633	0.0124511	0.770506
ENSG00000171570	7.54983	0.794719	9.5	3.24793	0.260977	1
ENSG00000171608	55.3655	10.3314	5.35897	2.42196	0.0913093	1
ENSG00000171658	385.042	23.0469	16.7069	4.06237	0.000169712	0.0544517
ENSG00000171711	2618.53	71.5247	36.6102	5.19417	2.25292e-08	5.31876e-05
ENSG00000171747	3.77492	52.4515	0.0719697	-3.79647	0.0227736	1
ENSG00000171786	10.0664	0.794719	12.6667	3.66297	0.166064	1
ENSG00000171798	317.093	71.5247	4.43333	2.14839	0.0320098	1
ENSG00000171903	145.963	11.9208	12.2444	3.61406	0.00486281	0.454665
ENSG00000171951	3.77492	0.794719	4.75	2.24793	0.576139	1
ENSG00000172137	5.03322	49.2726	0.102151	-3.29123	0.0417373	1
ENSG00000172348	27.6827	0.794719	34.8333	5.1224	0.0157049	0.867293
ENSG00000172367	1.25831	20.6627	0.0608974	-4.03747	0.0729794	1
ENSG00000172575	2536.74	262.257	9.67273	3.27392	0.000116114	0.0444529
ENSG00000172602	313.318	15.8944	19.7125	4.30104	0.000162757	0.0538586
ENSG00000172638	88.0814	4.76832	18.4722	4.20729	0.00460913	0.435256
ENSG00000172828	300.735	54.0409	5.56495	2.47637	0.0163077	0.874992
ENSG00000172940	2.51661	20.6627	0.121795	-3.03747	0.130468	1
ENSG00000172986	630.411	130.334	4.83689	2.27408	0.0124565	0.770506
ENSG00000173013	2.51661	24.6363	0.102151	-3.29123	0.0905638	1
ENSG00000173110	10.0664	0.794719	12.6667	3.66297	0.166064	1
ENSG00000173157	6.29153	26.2257	0.239899	-2.0595	0.226867	1
ENSG00000173200	6.29153	0.794719	7.91667	2.98489	0.333316	1
ENSG00000173262	125.831	21.4574	5.8642	2.55193	0.0391491	1
ENSG00000173269	7.54983	0.794719	9.5	3.24793	0.260977	1
ENSG00000173432	1712.55	219.343	7.80767	2.96489	0.000533318	0.118968
ENSG00000173467	60.3987	5.56304	10.8571	3.44057	0.0227758	1
ENSG00000173531	37.7492	7.15247	5.27778	2.39993	0.119705	1
ENSG00000173702	1984.35	492.726	4.02728	2.00981	0.0137273	0.801431
ENSG00000173705	3.77492	0.794719	4.75	2.24793	0.576139	1
ENSG00000173838	7.54983	0.794719	9.5	3.24793	0.260977	1
ENSG00000173917	83.0482	16.6891	4.97619	2.31504	0.0801748	1
ENSG00000173926	181.196	26.2257	6.90909	2.7885	0.016533	0.880411
ENSG00000174016	1.25831	7.15247	0.175926	-2.50696	0.415348	1
ENSG00000174175	25.1661	1.58944	15.8333	3.98489	0.0399385	1
ENSG00000174236	3.77492	15.0997	0.25	-2	0.326715	1
ENSG00000174371	308.285	1348.64	0.22859	-2.12917	0.0112115	0.729539
ENSG00000174448	8.80814	1.58944	5.54167	2.47032	0.320306	1
ENSG00000174482	3.77492	0.794719	4.75	2.24793	0.576139	1
ENSG00000174502	481.931	60.3987	7.97917	2.99624	0.00220884	0.303769
ENSG00000174799	51.5905	360.008	0.143304	-2.80285	0.00612926	0.519669
ENSG00000174885	3.77492	0.794719	4.75	2.24793	0.576139	1
ENSG00000174939	40.2658	7.94719	5.06667	2.34104	0.122671	1
ENSG00000174951	398.883	68.3459	5.83624	2.54504	0.00972117	0.673179
ENSG00000175197	1114.86	197.09	5.65659	2.49993	0.00391603	0.41275
ENSG00000175202	7.54983	1.58944	4.75	2.24793	0.392451	1
ENSG00000175274	255.436	21.4574	11.9043	3.57341	0.00166728	0.255319
ENSG00000175287	13.8414	3.17888	4.35417	2.1224	0.289402	1
ENSG00000175305	140.93	687.432	0.20501	-2.28624	0.0113564	0.729539
ENSG00000175318	54.1071	3.9736	13.6167	3.7673	0.0172795	0.915007
ENSG00000175414	17.6163	3.17888	5.54167	2.47032	0.191372	1
ENSG00000175518	11.3248	2.38416	4.75	2.24793	0.30415	1
ENSG00000175538	16.358	0.794719	20.5833	4.3634	0.0623455	1
ENSG00000175592	159.805	1296.19	0.123288	-3.01989	0.000572735	0.123859
ENSG00000175728	1.25831	30.1993	0.0416667	-4.58496	0.029321	1
ENSG00000175820	3.77492	15.0997	0.25	-2	0.326715	1
ENSG00000175841	3.77492	23.8416	0.158333	-2.65896	0.1494	1
ENSG00000175886	1.25831	20.6627	0.0608974	-4.03747	0.0729794	1
ENSG00000175938	250.403	59.604	4.20111	2.07077	0.0470837	1
ENSG00000175984	221.462	21.4574	10.321	3.36751	0.00357948	0.395739
ENSG00000176046	832.998	54.8356	15.1908	3.92513	4.16425e-05	0.020697
ENSG00000176153	4367.58	890.88	4.90254	2.29353	0.00447425	0.431858
ENSG00000176160	3.77492	0.794719	4.75	2.24793	0.576139	1
ENSG00000176208	270.536	1089.56	0.248298	-2.00985	0.0180817	0.928
ENSG00000176236	1.25831	6.35776	0.197917	-2.33703	0.471721	1
ENSG00000176402	67.9485	13.5102	5.02941	2.33039	0.0898933	1
ENSG00000176406	2.51661	12.7155	0.197917	-2.33703	0.301036	1
ENSG00000176428	41.5241	7.15247	5.80556	2.53743	0.0964584	1
ENSG00000176697	176.163	778.03	0.226422	-2.14292	0.0153841	0.857935
ENSG00000176723	8.80814	1.58944	5.54167	2.47032	0.320306	1
ENSG00000176845	191.262	31.7888	6.01667	2.58896	0.0227021	1
ENSG00000176907	1623.21	30.9941	52.3718	5.71072	6.73225e-09	1.73386e-05
ENSG00000176919	15.0997	3.17888	4.75	2.24793	0.251201	1
ENSG00000176945	299.477	65.9617	4.54016	2.18274	0.0314279	1
ENSG00000177138	1.25831	61.1934	0.0205628	-5.60382	0.00358743	0.395739
ENSG00000177169	1356.45	229.674	5.906	2.56218	0.00272784	0.348106
ENSG00000177257	28.941	0.794719	36.4167	5.18653	0.0138051	0.801431
ENSG00000177294	7.54983	1.58944	4.75	2.24793	0.392451	1
ENSG00000177738	35.2326	153.381	0.229706	-2.12214	0.0693345	1
ENSG00000177807	7.54983	0.794719	9.5	3.24793	0.260977	1
ENSG00000177971	250.403	1006.91	0.248685	-2.00761	0.019044	0.951374
ENSG00000177989	39.0075	9.53663	4.09028	2.0322	0.174855	1
ENSG00000178078	7.54983	0.794719	9.5	3.24793	0.260977	1
ENSG00000178199	2.51661	23.0469	0.109195	-3.19502	0.10439	1
ENSG00000178295	279.344	1877.92	0.148752	-2.74902	0.00110412	0.194284
ENSG00000178498	60.3987	15.0997	4	2	0.146413	1
ENSG00000178573	28.941	3.9736	7.28333	2.8646	0.0904614	1
ENSG00000178607	1911.37	390.207	4.89834	2.29229	0.0055314	0.494336
ENSG00000178660	1.25831	7.15247	0.175926	-2.50696	0.415348	1
ENSG00000178997	6.29153	0.794719	7.91667	2.98489	0.333316	1
ENSG00000179083	1.25831	25.431	0.0494792	-4.33703	0.045067	1
ENSG00000179304	5.03322	0.794719	6.33333	2.66297	0.433196	1
ENSG00000179362	732.334	37.3518	19.6064	4.29325	1.50929e-05	0.00899822
ENSG00000179397	2.51661	11.9208	0.211111	-2.24393	0.330141	1
ENSG00000179420	8.80814	1.58944	5.54167	2.47032	0.320306	1
ENSG00000179431	56.6238	332.193	0.170455	-2.55254	0.0125576	0.773385
ENSG00000179674	186.229	774.057	0.240589	-2.05536	0.0196831	0.951572
ENSG00000179761	240.336	51.6568	4.65256	2.21803	0.0365004	1
ENSG00000179862	352.326	23.8416	14.7778	3.88536	0.000350253	0.090206
ENSG00000179869	1632.02	3.9736	410.717	8.682	1.22158e-13	3.20997e-09
ENSG00000179954	15.0997	0.794719	19	4.24793	0.0747491	1
ENSG00000180139	1.25831	9.53663	0.131944	-2.922	0.290194	1
ENSG00000180221	3.77492	15.0997	0.25	-2	0.326715	1
ENSG00000180347	279.344	17.4838	15.9773	3.99795	0.000483675	0.109647
ENSG00000180535	49.0739	7.94719	6.175	2.62644	0.0771965	1
ENSG00000180592	2.51661	13.5102	0.186275	-2.4245	0.274975	1
ENSG00000180777	3.77492	0.794719	4.75	2.24793	0.576139	1
ENSG00000180787	7.54983	0.794719	9.5	3.24793	0.260977	1
ENSG00000180914	20.1329	89.0086	0.22619	-2.14439	0.102649	1
ENSG00000181218	176.163	767.699	0.229469	-2.12363	0.0163942	0.876205
ENSG00000181444	363.65	57.2198	6.35532	2.66797	0.00805526	0.602125
ENSG00000181449	6101.52	1475.79	4.1344	2.04768	0.0108094	0.72038
ENSG00000181458	104.439	7.94719	13.1417	3.71608	0.00731526	0.567784
ENSG00000181544	94.3729	395.77	0.238454	-2.06822	0.0319501	1
ENSG00000181616	3.77492	0.794719	4.75	2.24793	0.576139	1
ENSG00000181856	16.358	1.58944	10.2917	3.3634	0.109753	1
ENSG00000181903	10.0664	69.1406	0.145594	-2.77998	0.0541806	1
ENSG00000182010	84.3065	449.811	0.187426	-2.4156	0.0120969	0.763262
ENSG00000182162	2.51661	11.9208	0.211111	-2.24393	0.330141	1
ENSG00000182168	8.80814	100.135	0.087963	-3.50696	0.0130054	0.787674
ENSG00000182224	49.0739	209.011	0.234791	-2.09055	0.0553473	1
ENSG00000182264	3.77492	0.794719	4.75	2.24793	0.576139	1
ENSG00000182324	101.923	25.431	4.00781	2.00282	0.108749	1
ENSG00000182326	1693.68	367.955	4.60295	2.20256	0.00789079	0.593134
ENSG00000182511	13.8414	2.38416	5.80556	2.53743	0.220351	1
ENSG00000182557	8.80814	0.794719	11.0833	3.47032	0.207105	1
ENSG00000182568	10.0664	1.58944	6.33333	2.66297	0.263565	1
ENSG00000182575	10.0664	0.794719	12.6667	3.66297	0.166064	1
ENSG00000182584	5.03322	23.8416	0.211111	-2.24393	0.206771	1
ENSG00000182704	4550.03	616.702	7.37801	2.88323	0.0004686	0.108716
ENSG00000182742	49.0739	11.9208	4.11667	2.04148	0.154535	1
ENSG00000182901	2.51661	30.1993	0.0833333	-3.58496	0.0570735	1
ENSG00000182931	1.25831	42.9148	0.029321	-5.09192	0.0111014	0.729539
ENSG00000183018	75.4983	17.4838	4.31818	2.11042	0.112717	1
ENSG00000183055	10.0664	42.9148	0.234568	-2.09192	0.167907	1
ENSG00000183087	10.0664	41.3254	0.24359	-2.03747	0.18119	1
ENSG00000183091	460.54	2853.04	0.161421	-2.6311	0.00137001	0.220525
ENSG00000183092	1.25831	5.56304	0.22619	-2.14439	0.538522	1
ENSG00000183171	1.25831	7.94719	0.158333	-2.65896	0.367294	1
ENSG00000183186	54.1071	12.7155	4.25521	2.08923	0.139018	1
ENSG00000183239	31.4576	6.35776	4.94792	2.30682	0.1479	1
ENSG00000183250	12.5831	87.4191	0.143939	-2.79647	0.0424524	1
ENSG00000183308	3.77492	15.0997	0.25	-2	0.326715	1
ENSG00000183486	413.983	57.2198	7.23495	2.85498	0.00411993	0.419848
ENSG00000183570	35.2326	0.794719	44.3333	5.47032	0.00763256	0.583693
ENSG00000183578	10.0664	1.58944	6.33333	2.66297	0.263565	1
ENSG00000183598	187.488	1453.54	0.128987	-2.95471	0.000643892	0.132906
ENSG00000183668	5.03322	0.794719	6.33333	2.66297	0.433196	1
ENSG00000183778	37.7492	532.462	0.0708955	-3.81816	0.000172229	0.0544517
ENSG00000183785	3.77492	0.794719	4.75	2.24793	0.576139	1
ENSG00000184012	56.6238	7.15247	7.91667	2.98489	0.0439195	1
ENSG00000184160	25.1661	4.76832	5.27778	2.39993	0.156318	1
ENSG00000184224	1.25831	7.15247	0.175926	-2.50696	0.415348	1
ENSG00000184260	1942.82	7794.61	0.249252	-2.00432	0.0130587	0.787674
ENSG00000184270	382.525	2478.73	0.154323	-2.69598	0.00113958	0.198884
ENSG00000184271	129.605	27.8152	4.65952	2.22018	0.0653961	1
ENSG00000184313	25.1661	2.38416	10.5556	3.39993	0.0640327	1
ENSG00000184357	1046.91	9407.09	0.111289	-3.16761	0.000172985	0.0544517
ENSG00000184378	2.51661	12.7155	0.197917	-2.33703	0.301036	1
ENSG00000184389	1.25831	5.56304	0.22619	-2.14439	0.538522	1
ENSG00000184414	3.77492	16.6891	0.22619	-2.14439	0.280453	1
ENSG00000184545	226.495	38.1465	5.9375	2.56986	0.019051	0.951374
ENSG00000184774	5.03322	0.794719	6.33333	2.66297	0.433196	1
ENSG00000184785	74.24	302.788	0.245188	-2.02804	0.0444125	1
ENSG00000184923	7.54983	1.58944	4.75	2.24793	0.392451	1
ENSG00000185008	5.03322	0.794719	6.33333	2.66297	0.433196	1
ENSG00000185055	1.25831	7.15247	0.175926	-2.50696	0.415348	1
ENSG00000185130	257.953	1937.53	0.133135	-2.90904	0.000593389	0.126396
ENSG00000185201	52.8488	2.38416	22.1667	4.47032	0.0079796	0.598048
ENSG00000185261	7.54983	54.8356	0.137681	-2.8606	0.060507	1
ENSG00000185269	3.77492	0.794719	4.75	2.24793	0.576139	1
ENSG00000185345	35.2326	3.9736	8.86667	3.14839	0.0565989	1
ENSG00000185483	143.447	942.537	0.152192	-2.71603	0.00228769	0.310826
ENSG00000185499	1630.76	306.762	5.31606	2.41036	0.00403406	0.417965
ENSG00000185519	51.5905	6.35776	8.11458	3.02052	0.0457051	1
ENSG00000185697	407.691	3370.41	0.120962	-3.04737	0.0002495	0.0699836
ENSG00000185875	90.598	537.23	0.168639	-2.56799	0.00660389	0.540353
ENSG00000185885	1487.32	124.771	11.9204	3.57536	5.86745e-05	0.0286595
ENSG00000185986	294.444	1894.61	0.155411	-2.68584	0.00138356	0.221447
ENSG00000185989	52.8488	271.794	0.194444	-2.36257	0.0245981	1
ENSG00000186007	241.595	60.3987	4	2	0.0558486	1
ENSG00000186174	2863.9	682.664	4.19519	2.06874	0.0102412	0.695763
ENSG00000186191	3.77492	0.794719	4.75	2.24793	0.576139	1
ENSG00000186204	41.5241	8.74191	4.75	2.24793	0.13361	1
ENSG00000186205	75.4983	381.465	0.197917	-2.33703	0.0176515	0.92434
ENSG00000186369	2.51661	32.5835	0.0772358	-3.69459	0.047514	1
ENSG00000186517	36.4909	5.56304	6.55952	2.71359	0.0872355	1
ENSG00000186529	154.772	19.0733	8.11458	3.02052	0.0133035	0.795124
ENSG00000186704	41.5241	9.53663	4.35417	2.1224	0.153573	1
ENSG00000186714	3.77492	16.6891	0.22619	-2.14439	0.280453	1
ENSG00000186854	60.3987	11.9208	5.06667	2.34104	0.0956099	1
ENSG00000186871	328.418	1599.77	0.205291	-2.28426	0.00620384	0.521527
ENSG00000186907	83.0482	9.53663	8.70833	3.1224	0.0248667	1
ENSG00000186912	23.9078	4.76832	5.01389	2.32593	0.173004	1
ENSG00000186952	6.29153	36.5571	0.172101	-2.53867	0.118446	1
ENSG00000187045	8.80814	0.794719	11.0833	3.47032	0.207105	1
ENSG00000187134	2639.93	11.9208	221.456	7.79087	2.26613e-13	3.20997e-09
ENSG00000187231	4850.77	1040.29	4.66291	2.22123	0.00579517	0.506719
ENSG00000187240	815.382	3847.24	0.21194	-2.23827	0.00541861	0.488258
ENSG00000187243	20.1329	2.38416	8.44444	3.078	0.106528	1
ENSG00000187510	449.215	29.4046	15.277	3.93329	0.000163496	0.0538586
ENSG00000187554	333.451	41.3254	8.06891	3.01237	0.0038789	0.41275
ENSG00000187726	41.5241	8.74191	4.75	2.24793	0.13361	1
ENSG00000188037	11.3248	0.794719	14.25	3.83289	0.134397	1
ENSG00000188312	51.5905	275.768	0.18708	-2.41827	0.0214775	0.99911
ENSG00000188322	138.414	27.0205	5.12255	2.35686	0.0492612	1
ENSG00000188385	61.657	2.38416	25.8611	4.69271	0.00473777	0.445917
ENSG00000188388	3.77492	0.794719	4.75	2.24793	0.576139	1
ENSG00000188488	1708.78	393.386	4.34377	2.11895	0.0102917	0.697384
ENSG00000188505	17.6163	0.794719	22.1667	4.47032	0.0523301	1
ENSG00000189001	8.80814	1.58944	5.54167	2.47032	0.320306	1
ENSG00000189057	106.956	2009.05	0.0532371	-4.23142	2.62003e-06	0.0025595
ENSG00000189298	3.77492	0.794719	4.75	2.24793	0.576139	1
ENSG00000189366	52.8488	10.3314	5.11538	2.35484	0.102174	1
ENSG00000189367	13.8414	62.7828	0.220464	-2.18138	0.122323	1
ENSG00000189377	382.525	0.794719	481.333	8.91089	6.18017e-09	1.73386e-05
ENSG00000196096	1.25831	5.56304	0.22619	-2.14439	0.538522	1
ENSG00000196126	257.953	37.3518	6.90603	2.78786	0.00996155	0.683319
ENSG00000196136	230.27	7.94719	28.975	4.85674	0.000119721	0.0447003
ENSG00000196139	3681.8	607.96	6.05599	2.59836	0.00147022	0.230119
ENSG00000196167	40.2658	6.35776	6.33333	2.66297	0.0855849	1
ENSG00000196189	245.37	26.2257	9.35606	3.2259	0.00403631	0.417965
ENSG00000196208	64.1736	6.35776	10.0937	3.33539	0.0244397	1
ENSG00000196243	1.25831	6.35776	0.197917	-2.33703	0.471721	1
ENSG00000196296	149.738	34.1729	4.38178	2.13152	0.0668333	1
ENSG00000196337	20.1329	3.9736	5.06667	2.34104	0.19197	1
ENSG00000196338	338.484	65.167	5.19411	2.37688	0.0178136	0.926813
ENSG00000196388	17.6163	3.17888	5.54167	2.47032	0.191372	1
ENSG00000196502	79.2733	7.94719	9.975	3.31832	0.0196677	0.951572
ENSG00000196517	1065.78	243.184	4.38263	2.1318	0.0127399	0.781678
ENSG00000196542	88.0814	7.94719	11.0833	3.47032	0.0137623	0.801431
ENSG00000196584	337.226	2001.9	0.168453	-2.56958	0.00203797	0.288547
ENSG00000196620	6.29153	0.794719	7.91667	2.98489	0.333316	1
ENSG00000196747	459.282	4103.93	0.111913	-3.15956	0.000148026	0.0511412
ENSG00000196787	461.798	3557.96	0.129793	-2.94572	0.000370777	0.0937867
ENSG00000196796	8.80814	0.794719	11.0833	3.47032	0.207105	1
ENSG00000196866	47.8156	273.383	0.174903	-2.51537	0.0176236	0.92434
ENSG00000196890	101.923	547.562	0.186139	-2.42555	0.00955594	0.666798
ENSG00000197046	2.51661	16.6891	0.150794	-2.72935	0.19455	1
ENSG00000197093	21.3912	2.38416	8.97222	3.16547	0.0932468	1
ENSG00000197099	12.5831	0.794719	15.8333	3.98489	0.109692	1
ENSG00000197153	158.547	1545.73	0.102571	-3.28531	0.000174932	0.0544596
ENSG00000197168	36.4909	5.56304	6.55952	2.71359	0.0872355	1
ENSG00000197299	210.137	1148.37	0.182987	-2.45018	0.00451384	0.431858
ENSG00000197385	78.015	325.835	0.239431	-2.06232	0.0386261	1
ENSG00000197405	30.1993	7.15247	4.22222	2.078	0.190028	1
ENSG00000197408	1.25831	24.6363	0.0510753	-4.29123	0.048642	1
ENSG00000197410	7.54983	1.58944	4.75	2.24793	0.392451	1
ENSG00000197457	299.477	2003.49	0.149478	-2.742	0.00108434	0.193203
ENSG00000197496	534.78	69.1406	7.73467	2.95134	0.00215383	0.297648
ENSG00000197506	790.216	91.3927	8.64638	3.1121	0.000756753	0.145035
ENSG00000197520	49.0739	11.9208	4.11667	2.04148	0.154535	1
ENSG00000197558	129.605	10.3314	12.5449	3.64903	0.00567299	0.499883
ENSG00000197614	6.29153	38.1465	0.164931	-2.60007	0.107993	1
ENSG00000197712	4560.1	992.605	4.59408	2.19977	0.00623867	0.522904
ENSG00000197766	2.51661	15.8944	0.158333	-2.65896	0.211635	1
ENSG00000197837	519.68	2123.49	0.244729	-2.03074	0.0125085	0.772039
ENSG00000197852	22.6495	1.58944	14.25	3.83289	0.0521044	1
ENSG00000197903	888.364	5075.87	0.175017	-2.51443	0.00195098	0.284903
ENSG00000198074	6390.93	715.247	8.93528	3.15951	0.000154604	0.0527704
ENSG00000198133	22.6495	1.58944	14.25	3.83289	0.0521044	1
ENSG00000198326	1.25831	10.3314	0.121795	-3.03747	0.259109	1
ENSG00000198406	1.25831	18.2785	0.0688406	-3.8606	0.0949727	1
ENSG00000198464	347.292	1400.3	0.248014	-2.01151	0.0157705	0.869175
ENSG00000198483	23.9078	0.794719	30.0833	4.91089	0.0237268	1
ENSG00000198535	129.605	26.2257	4.94192	2.30507	0.0570266	1
ENSG00000198624	202.587	27.0205	7.49755	2.90642	0.0111202	0.729539
ENSG00000198673	1.25831	30.1993	0.0416667	-4.58496	0.029321	1
ENSG00000198711	22.6495	0.794719	28.5	4.83289	0.0274934	1
ENSG00000198796	1.25831	6.35776	0.197917	-2.33703	0.471721	1
ENSG00000198797	1.25831	19.0733	0.0659722	-3.922	0.086842	1
ENSG00000198814	495.772	60.3987	8.20833	3.03709	0.00187908	0.280181
ENSG00000198826	564.979	2350.78	0.240337	-2.05687	0.0111282	0.729539
ENSG00000198832	339.743	34.9677	9.71591	3.28035	0.00189067	0.280433
ENSG00000198838	1.25831	15.0997	0.0833333	-3.58496	0.138358	1
ENSG00000198938	19844.7	83736.4	0.236991	-2.0771	0.0625523	1
ENSG00000198939	7.54983	1.58944	4.75	2.24793	0.392451	1
ENSG00000198944	8.80814	1.58944	5.54167	2.47032	0.320306	1
ENSG00000198975	2.51661	28.6099	0.087963	-3.50696	0.0647867	1
ENSG00000199200	3.77492	0.794719	4.75	2.24793	0.576139	1
ENSG00000199377	11.3248	65.167	0.17378	-2.52466	0.0784322	1
ENSG00000199459	5.03322	27.8152	0.180952	-2.46632	0.154706	1
ENSG00000199477	1.25831	5.56304	0.22619	-2.14439	0.538522	1
ENSG00000199545	8.80814	1.58944	5.54167	2.47032	0.320306	1
ENSG00000199846	11.3248	46.8884	0.241525	-2.04975	0.16741	1
ENSG00000200033	17.6163	2.38416	7.38889	2.88536	0.1407	1
ENSG00000200169	2.51661	37.3518	0.0673759	-3.89162	0.0336469	1
ENSG00000200314	3.77492	15.8944	0.2375	-2.074	0.30252	1
ENSG00000200403	1.25831	10.3314	0.121795	-3.03747	0.259109	1
ENSG00000200455	8.80814	0.794719	11.0833	3.47032	0.207105	1
ENSG00000200620	7.54983	1.58944	4.75	2.24793	0.392451	1
ENSG00000200718	3.77492	18.2785	0.206522	-2.27563	0.241873	1
ENSG00000200737	15.0997	3.17888	4.75	2.24793	0.251201	1
ENSG00000200953	20.1329	4.76832	4.22222	2.078	0.23797	1
ENSG00000200972	7.54983	37.3518	0.202128	-2.30666	0.146555	1
ENSG00000201003	2.51661	15.0997	0.166667	-2.58496	0.23057	1
ENSG00000201164	7.54983	1.58944	4.75	2.24793	0.392451	1
ENSG00000201435	5.03322	22.2521	0.22619	-2.14439	0.233537	1
ENSG00000201545	3.77492	0.794719	4.75	2.24793	0.576139	1
ENSG00000201662	1.25831	6.35776	0.197917	-2.33703	0.471721	1
ENSG00000201988	1.25831	11.9208	0.105556	-3.24393	0.208241	1
ENSG00000202177	1.25831	11.1261	0.113095	-3.14439	0.231989	1
ENSG00000202523	1.25831	13.5102	0.0931373	-3.4245	0.168995	1
ENSG00000203286	8.80814	1.58944	5.54167	2.47032	0.320306	1
ENSG00000203647	22.6495	3.9736	5.7	2.51096	0.152762	1
ENSG00000203650	1030.55	193.912	5.31455	2.40995	0.00556085	0.494826
ENSG00000203684	1.25831	9.53663	0.131944	-2.922	0.290194	1
ENSG00000203697	62.9153	1215.13	0.0517768	-4.27155	5.63176e-06	0.00483368
ENSG00000203737	13.8414	65.167	0.212398	-2.23516	0.111998	1
ENSG00000203814	1606.86	9024.04	0.178064	-2.48953	0.0024879	0.327824
ENSG00000203852	3.77492	19.0733	0.197917	-2.33703	0.225003	1
ENSG00000203943	5.03322	27.8152	0.180952	-2.46632	0.154706	1
ENSG00000203952	27.6827	2.38416	11.6111	3.53743	0.050712	1
ENSG00000203985	148.48	10.3314	14.3718	3.84517	0.00306334	0.37199
ENSG00000204086	5.03322	20.6627	0.24359	-2.03747	0.264705	1
ENSG00000204128	25.1661	5.56304	4.52381	2.17754	0.191516	1
ENSG00000204176	7.54983	1.58944	4.75	2.24793	0.392451	1
ENSG00000204262	10.0664	51.6568	0.194872	-2.3594	0.112452	1
ENSG00000204287	153.513	20.6627	7.42949	2.89326	0.0170266	0.9033
ENSG00000204314	5.03322	0.794719	6.33333	2.66297	0.433196	1
ENSG00000204323	20.1329	4.76832	4.22222	2.078	0.23797	1
ENSG00000204385	208.879	27.0205	7.73039	2.95054	0.00968362	0.672482
ENSG00000204428	5.03322	0.794719	6.33333	2.66297	0.433196	1
ENSG00000204581	23.9078	2.38416	10.0278	3.32593	0.0723118	1
ENSG00000204616	3563.52	710.479	5.01566	2.32644	0.00404244	0.417965
ENSG00000204620	1.25831	10.3314	0.121795	-3.03747	0.259109	1
ENSG00000204642	580.079	139.076	4.17095	2.06038	0.0235266	1
ENSG00000204681	51.5905	4.76832	10.8194	3.43555	0.0274138	1
ENSG00000204695	10.0664	1.58944	6.33333	2.66297	0.263565	1
ENSG00000204779	1.25831	5.56304	0.22619	-2.14439	0.538522	1
ENSG00000204792	6.29153	28.6099	0.219907	-2.18503	0.193626	1
ENSG00000204876	83.0482	366.366	0.226681	-2.14126	0.0290377	1
ENSG00000204930	13.8414	1.58944	8.70833	3.1224	0.153069	1
ENSG00000204936	20.1329	0.794719	25.3333	4.66297	0.0375223	1
ENSG00000204970	10.0664	1.58944	6.33333	2.66297	0.263565	1
ENSG00000205209	1.25831	6.35776	0.197917	-2.33703	0.471721	1
ENSG00000205236	11.3248	1.58944	7.125	2.83289	0.218474	1
ENSG00000205312	2.51661	17.4838	0.143939	-2.79647	0.179107	1
ENSG00000205334	416.499	91.3927	4.55725	2.18816	0.0224601	1
ENSG00000205420	111.989	14.3049	7.8287	2.96877	0.0224332	1
ENSG00000205426	7.54983	0.794719	9.5	3.24793	0.260977	1
ENSG00000205639	2.51661	13.5102	0.186275	-2.4245	0.274975	1
ENSG00000205667	2.51661	10.3314	0.24359	-2.03747	0.399289	1
ENSG00000205670	7.54983	0.794719	9.5	3.24793	0.260977	1
ENSG00000205847	1.25831	7.15247	0.175926	-2.50696	0.415348	1
ENSG00000205861	1.25831	9.53663	0.131944	-2.922	0.290194	1
ENSG00000205959	47.8156	4.76832	10.0278	3.32593	0.0339897	1
ENSG00000206127	3.77492	0.794719	4.75	2.24793	0.576139	1
ENSG00000206199	20.1329	1.58944	12.6667	3.66297	0.0692227	1
ENSG00000206601	20.1329	3.9736	5.06667	2.34104	0.19197	1
ENSG00000206622	1.25831	6.35776	0.197917	-2.33703	0.471721	1
ENSG00000206635	5.03322	0.794719	6.33333	2.66297	0.433196	1
ENSG00000206651	5.03322	0.794719	6.33333	2.66297	0.433196	1
ENSG00000206652	5.03322	30.9941	0.162393	-2.62244	0.124291	1
ENSG00000206659	7.54983	0.794719	9.5	3.24793	0.260977	1
ENSG00000206712	23.9078	329.014	0.0726651	-3.78259	0.000631257	0.13247
ENSG00000206786	13.8414	3.17888	4.35417	2.1224	0.289402	1
ENSG00000206824	1.25831	7.94719	0.158333	-2.65896	0.367294	1
ENSG00000206969	3.77492	0.794719	4.75	2.24793	0.576139	1
ENSG00000207005	1.25831	7.15247	0.175926	-2.50696	0.415348	1
ENSG00000207033	10.0664	2.38416	4.22222	2.078	0.360148	1
ENSG00000207088	28.941	7.15247	4.0463	2.0166	0.206166	1
ENSG00000207136	3.77492	0.794719	4.75	2.24793	0.576139	1
ENSG00000207205	10.0664	50.862	0.197917	-2.33703	0.116492	1
ENSG00000207281	5.03322	0.794719	6.33333	2.66297	0.433196	1
ENSG00000207327	7.54983	1.58944	4.75	2.24793	0.392451	1
ENSG00000207383	13.8414	0.794719	17.4167	4.1224	0.0902254	1
ENSG00000207444	22.6495	3.17888	7.125	2.83289	0.115839	1
ENSG00000207499	1.25831	5.56304	0.22619	-2.14439	0.538522	1
ENSG00000207508	3.77492	15.0997	0.25	-2	0.326715	1
ENSG00000207516	17.6163	0.794719	22.1667	4.47032	0.0523301	1
ENSG00000207547	1.25831	19.868	0.0633333	-3.98089	0.0795434	1
ENSG00000207563	27.6827	4.76832	5.80556	2.53743	0.128471	1
ENSG00000207582	1.25831	10.3314	0.121795	-3.03747	0.259109	1
ENSG00000207696	2.51661	10.3314	0.24359	-2.03747	0.399289	1
ENSG00000207730	10.0664	0.794719	12.6667	3.66297	0.166064	1
ENSG00000207766	5.03322	0.794719	6.33333	2.66297	0.433196	1
ENSG00000207864	49.0739	7.94719	6.175	2.62644	0.0771965	1
ENSG00000207923	6.29153	0.794719	7.91667	2.98489	0.333316	1
ENSG00000207944	10.0664	0.794719	12.6667	3.66297	0.166064	1
ENSG00000207962	2.51661	10.3314	0.24359	-2.03747	0.399289	1
ENSG00000207963	1.25831	5.56304	0.22619	-2.14439	0.538522	1
ENSG00000207991	13.8414	3.17888	4.35417	2.1224	0.289402	1
ENSG00000207994	1.25831	14.3049	0.087963	-3.50696	0.15275	1
ENSG00000207996	1.25831	7.15247	0.175926	-2.50696	0.415348	1
ENSG00000208028	25.1661	5.56304	4.52381	2.17754	0.191516	1
ENSG00000209482	3.77492	22.2521	0.169643	-2.55943	0.170491	1
ENSG00000210100	83.0482	20.6627	4.01923	2.00692	0.12248	1
ENSG00000211644	1.25831	5.56304	0.22619	-2.14439	0.538522	1
ENSG00000212123	2.51661	11.1261	0.22619	-2.14439	0.362724	1
ENSG00000212163	2.51661	13.5102	0.186275	-2.4245	0.274975	1
ENSG00000212623	6.29153	0.794719	7.91667	2.98489	0.333316	1
ENSG00000212743	36.4909	7.15247	5.10185	2.35102	0.128907	1
ENSG00000212993	56.6238	10.3314	5.48077	2.45438	0.0863826	1
ENSG00000213005	6.29153	0.794719	7.91667	2.98489	0.333316	1
ENSG00000213023	16.358	2.38416	6.86111	2.77844	0.162685	1
ENSG00000213036	1.25831	19.0733	0.0659722	-3.922	0.086842	1
ENSG00000213131	2.51661	12.7155	0.197917	-2.33703	0.301036	1
ENSG00000213145	25.1661	3.9736	6.33333	2.66297	0.122946	1
ENSG00000213344	1.25831	8.74191	0.143939	-2.79647	0.32597	1
ENSG00000213366	7.54983	1.58944	4.75	2.24793	0.392451	1
ENSG00000213398	76.7567	17.4838	4.39015	2.13427	0.108123	1
ENSG00000213483	2.51661	16.6891	0.150794	-2.72935	0.19455	1
ENSG00000213559	2.51661	17.4838	0.143939	-2.79647	0.179107	1
ENSG00000213606	36.4909	3.17888	11.4792	3.52095	0.0369996	1
ENSG00000213707	10.0664	50.0673	0.201058	-2.31431	0.120703	1
ENSG00000213866	13.8414	2.38416	5.80556	2.53743	0.220351	1
ENSG00000213886	171.13	0.794719	215.333	7.75043	5.8011e-06	0.00483368
ENSG00000213901	3.77492	24.6363	0.153226	-2.70627	0.140068	1
ENSG00000213976	25.1661	102.519	0.245478	-2.02633	0.109606	1
ENSG00000214021	593.92	129.539	4.58487	2.19688	0.0161394	0.87439
ENSG00000214274	245.37	11.9208	20.5833	4.3634	0.000293177	0.0776233
ENSG00000214290	156.03	31.7888	4.90833	2.29523	0.0487435	1
ENSG00000214376	8.80814	1.58944	5.54167	2.47032	0.320306	1
ENSG00000214391	1.25831	7.15247	0.175926	-2.50696	0.415348	1
ENSG00000214456	37.7492	5.56304	6.78571	2.7625	0.0805431	1
ENSG00000214562	11.3248	1.58944	7.125	2.83289	0.218474	1
ENSG00000214629	6.29153	30.9941	0.202991	-2.30051	0.166149	1
ENSG00000214708	49.0739	9.53663	5.14583	2.3634	0.105885	1
ENSG00000214711	7.54983	0.794719	9.5	3.24793	0.260977	1
ENSG00000214725	11.3248	0.794719	14.25	3.83289	0.134397	1
ENSG00000214822	35.2326	523.72	0.0672736	-3.89381	0.000142616	0.0499222
ENSG00000214856	314.576	6565.18	0.0479159	-4.38335	6.04112e-07	0.000855724
ENSG00000214894	31.4576	7.15247	4.39815	2.1369	0.175393	1
ENSG00000214946	37.7492	3.17888	11.875	3.56986	0.0337876	1
ENSG00000215223	1.25831	5.56304	0.22619	-2.14439	0.538522	1
ENSG00000215483	44.0407	3.17888	13.8542	3.79225	0.0219705	1
ENSG00000215515	2.51661	14.3049	0.175926	-2.50696	0.251593	1
ENSG00000215930	5.03322	0.794719	6.33333	2.66297	0.433196	1
ENSG00000216906	1.25831	6.35776	0.197917	-2.33703	0.471721	1
ENSG00000217159	20.1329	3.9736	5.06667	2.34104	0.19197	1
ENSG00000218274	213.912	19.0733	11.2153	3.48739	0.00295352	0.368604
ENSG00000219085	1.25831	11.1261	0.113095	-3.14439	0.231989	1
ENSG00000219395	1.25831	10.3314	0.121795	-3.03747	0.259109	1
ENSG00000219507	12.5831	2.38416	5.27778	2.39993	0.258236	1
ENSG00000219747	8.80814	1.58944	5.54167	2.47032	0.320306	1
ENSG00000220091	1.25831	9.53663	0.131944	-2.922	0.290194	1
ENSG00000220472	8.80814	1.58944	5.54167	2.47032	0.320306	1
ENSG00000220515	2.51661	10.3314	0.24359	-2.03747	0.399289	1
ENSG00000220749	21.3912	4.76832	4.48611	2.16547	0.213435	1
ENSG00000221203	1.25831	10.3314	0.121795	-3.03747	0.259109	1
ENSG00000221241	1.25831	10.3314	0.121795	-3.03747	0.259109	1
ENSG00000221340	6.29153	0.794719	7.91667	2.98489	0.333316	1
ENSG00000221439	16.358	1.58944	10.2917	3.3634	0.109753	1
ENSG00000221463	1.25831	10.3314	0.121795	-3.03747	0.259109	1
ENSG00000221468	15.0997	3.17888	4.75	2.24793	0.251201	1
ENSG00000221611	8.80814	1.58944	5.54167	2.47032	0.320306	1
ENSG00000221639	1.25831	6.35776	0.197917	-2.33703	0.471721	1
ENSG00000221669	1.25831	7.15247	0.175926	-2.50696	0.415348	1
ENSG00000221676	12.5831	1.58944	7.91667	2.98489	0.182308	1
ENSG00000221740	1.25831	7.15247	0.175926	-2.50696	0.415348	1
ENSG00000221763	1.25831	7.15247	0.175926	-2.50696	0.415348	1
ENSG00000221843	10.0664	0.794719	12.6667	3.66297	0.166064	1
ENSG00000221874	3.77492	0.794719	4.75	2.24793	0.576139	1
ENSG00000221890	35.2326	8.74191	4.0303	2.01089	0.187971	1
ENSG00000221953	10.0664	1.58944	6.33333	2.66297	0.263565	1
ENSG00000222266	10.0664	1.58944	6.33333	2.66297	0.263565	1
ENSG00000222370	3.77492	0.794719	4.75	2.24793	0.576139	1
ENSG00000222445	18.8746	3.9736	4.75	2.24793	0.216194	1
ENSG00000222465	3.77492	0.794719	4.75	2.24793	0.576139	1
ENSG00000222724	1.25831	17.4838	0.0719697	-3.79647	0.104048	1
ENSG00000222726	1.25831	10.3314	0.121795	-3.03747	0.259109	1
ENSG00000222872	10.0664	2.38416	4.22222	2.078	0.360148	1
ENSG00000222898	72.9817	593.655	0.122936	-3.02402	0.00155847	0.241264
ENSG00000223006	1.25831	10.3314	0.121795	-3.03747	0.259109	1
ENSG00000223356	13.8414	3.17888	4.35417	2.1224	0.289402	1
ENSG00000223361	6.29153	0.794719	7.91667	2.98489	0.333316	1
ENSG00000223387	2.51661	16.6891	0.150794	-2.72935	0.19455	1
ENSG00000223390	10.0664	2.38416	4.22222	2.078	0.360148	1
ENSG00000223476	7.54983	32.5835	0.231707	-2.10962	0.192077	1
ENSG00000223573	47.8156	11.9208	4.01111	2.004	0.163389	1
ENSG00000223593	3.77492	0.794719	4.75	2.24793	0.576139	1
ENSG00000223685	18.8746	92.1875	0.204741	-2.28813	0.0822589	1
ENSG00000223703	21.3912	85.8297	0.249228	-2.00446	0.126522	1
ENSG00000223760	8.80814	1.58944	5.54167	2.47032	0.320306	1
ENSG00000223764	10.0664	1.58944	6.33333	2.66297	0.263565	1
ENSG00000223774	11.3248	1.58944	7.125	2.83289	0.218474	1
ENSG00000223779	16.358	2.38416	6.86111	2.77844	0.162685	1
ENSG00000223784	11.3248	99.3399	0.114	-3.13289	0.0227107	1
ENSG00000223969	1.25831	7.94719	0.158333	-2.65896	0.367294	1
ENSG00000224003	64.1736	7.94719	8.075	3.01346	0.0376718	1
ENSG00000224086	1.25831	27.0205	0.0465686	-4.4245	0.0388511	1
ENSG00000224090	3.77492	0.794719	4.75	2.24793	0.576139	1
ENSG00000224259	12.5831	0.794719	15.8333	3.98489	0.109692	1
ENSG00000224265	5.03322	20.6627	0.24359	-2.03747	0.264705	1
ENSG00000224273	27.6827	1.58944	17.4167	4.1224	0.0311049	1
ENSG00000224307	7.54983	1.58944	4.75	2.24793	0.392451	1
ENSG00000224356	7.54983	34.1729	0.22093	-2.17834	0.175217	1
ENSG00000224451	1.25831	11.9208	0.105556	-3.24393	0.208241	1
ENSG00000224596	22.6495	4.76832	4.75	2.24793	0.191922	1
ENSG00000224635	2.51661	34.9677	0.0719697	-3.79647	0.0398505	1
ENSG00000224667	1.25831	5.56304	0.22619	-2.14439	0.538522	1
ENSG00000224680	3.77492	0.794719	4.75	2.24793	0.576139	1
ENSG00000224715	3.77492	22.2521	0.169643	-2.55943	0.170491	1
ENSG00000224722	7.54983	1.58944	4.75	2.24793	0.392451	1
ENSG00000224738	1.25831	19.868	0.0633333	-3.98089	0.0795434	1
ENSG00000224761	18.8746	0.794719	23.75	4.56986	0.0441868	1
ENSG00000224763	1.25831	10.3314	0.121795	-3.03747	0.259109	1
ENSG00000224769	111.989	19.868	5.63667	2.49484	0.0481331	1
ENSG00000224812	21.3912	1.58944	13.4583	3.75043	0.0599152	1
ENSG00000224928	6.29153	0.794719	7.91667	2.98489	0.333316	1
ENSG00000224939	3.77492	0.794719	4.75	2.24793	0.576139	1
ENSG00000224976	7.54983	0.794719	9.5	3.24793	0.260977	1
ENSG00000224992	18.8746	3.9736	4.75	2.24793	0.216194	1
ENSG00000225062	10.0664	1.58944	6.33333	2.66297	0.263565	1
ENSG00000225077	2.51661	16.6891	0.150794	-2.72935	0.19455	1
ENSG00000225205	11.3248	136.692	0.0828488	-3.59337	0.00674875	0.544131
ENSG00000225380	18.8746	3.17888	5.9375	2.56986	0.167918	1
ENSG00000225383	21.3912	93.7769	0.228107	-2.13222	0.100684	1
ENSG00000225431	1.25831	11.1261	0.113095	-3.14439	0.231989	1
ENSG00000225434	28.941	175.633	0.164781	-2.60138	0.0262299	1
ENSG00000225492	16.358	0.794719	20.5833	4.3634	0.0623455	1
ENSG00000225684	20.1329	4.76832	4.22222	2.078	0.23797	1
ENSG00000225790	10.0664	0.794719	12.6667	3.66297	0.166064	1
ENSG00000225808	166.096	23.8416	6.96667	2.80047	0.0181847	0.931598
ENSG00000225900	32.7159	6.35776	5.14583	2.3634	0.136252	1
ENSG00000225924	3.77492	0.794719	4.75	2.24793	0.576139	1
ENSG00000226007	3.77492	18.2785	0.206522	-2.27563	0.241873	1
ENSG00000226026	1.25831	7.15247	0.175926	-2.50696	0.415348	1
ENSG00000226149	6.29153	37.3518	0.16844	-2.5697	0.113073	1
ENSG00000226180	7.54983	34.1729	0.22093	-2.17834	0.175217	1
ENSG00000226266	5.03322	22.2521	0.22619	-2.14439	0.233537	1
ENSG00000226363	18.8746	3.9736	4.75	2.24793	0.216194	1
ENSG00000226415	1.25831	10.3314	0.121795	-3.03747	0.259109	1
ENSG00000226578	23.9078	3.17888	7.52083	2.91089	0.103053	1
ENSG00000226609	26.4244	4.76832	5.54167	2.47032	0.141559	1
ENSG00000226632	45.299	6.35776	7.125	2.83289	0.0641803	1
ENSG00000226648	1.25831	7.94719	0.158333	-2.65896	0.367294	1
ENSG00000226789	3.77492	0.794719	4.75	2.24793	0.576139	1
ENSG00000226823	15.0997	0.794719	19	4.24793	0.0747491	1
ENSG00000226853	8.80814	1.58944	5.54167	2.47032	0.320306	1
ENSG00000226856	3.77492	34.9677	0.107955	-3.2115	0.0655046	1
ENSG00000226989	22.6495	3.17888	7.125	2.83289	0.115839	1
ENSG00000227045	15.0997	0.794719	19	4.24793	0.0747491	1
ENSG00000227083	3.77492	0.794719	4.75	2.24793	0.576139	1
ENSG00000227165	3.77492	0.794719	4.75	2.24793	0.576139	1
ENSG00000227268	2.51661	32.5835	0.0772358	-3.69459	0.047514	1
ENSG00000227300	10.0664	83.4455	0.120635	-3.05128	0.0313554	1
ENSG00000227330	21.3912	4.76832	4.48611	2.16547	0.213435	1
ENSG00000227356	16.358	0.794719	20.5833	4.3634	0.0623455	1
ENSG00000227375	7.54983	30.9941	0.24359	-2.03747	0.210944	1
ENSG00000227471	135.897	0.794719	171	7.41785	2.59417e-05	0.0141333
ENSG00000227495	18.8746	3.17888	5.9375	2.56986	0.167918	1
ENSG00000227591	60.3987	3.9736	15.2	3.926	0.0122311	0.76661
ENSG00000227615	1.25831	8.74191	0.143939	-2.79647	0.32597	1
ENSG00000227630	3.77492	17.4838	0.215909	-2.2115	0.260301	1
ENSG00000227632	5.03322	0.794719	6.33333	2.66297	0.433196	1
ENSG00000227846	20.1329	2.38416	8.44444	3.078	0.106528	1
ENSG00000227954	1.25831	11.9208	0.105556	-3.24393	0.208241	1
ENSG00000228063	1.25831	15.0997	0.0833333	-3.58496	0.138358	1
ENSG00000228084	47.8156	10.3314	4.62821	2.21045	0.128765	1
ENSG00000228141	6.29153	0.794719	7.91667	2.98489	0.333316	1
ENSG00000228288	26.4244	6.35776	4.15625	2.05528	0.208462	1
ENSG00000228328	17.6163	3.9736	4.43333	2.14839	0.244233	1
ENSG00000228382	1.25831	5.56304	0.22619	-2.14439	0.538522	1
ENSG00000228459	75.4983	3.22699	23.3959	4.54819	0.000130625	0.0468433
ENSG00000228470	5.03322	23.0469	0.218391	-2.19502	0.219652	1
ENSG00000228509	10.0664	58.8092	0.171171	-2.54649	0.0825844	1
ENSG00000228510	10.0664	2.38416	4.22222	2.078	0.360148	1
ENSG00000228606	8.80814	0.794719	11.0833	3.47032	0.207105	1
ENSG00000228701	2.51661	20.6627	0.121795	-3.03747	0.130468	1
ENSG00000228716	605.245	2805.36	0.215746	-2.21259	0.00627193	0.524141
ENSG00000228791	32.7159	5.56304	5.88095	2.55605	0.111755	1
ENSG00000228792	1.25831	7.94719	0.158333	-2.65896	0.367294	1
ENSG00000228793	10.0664	1.58944	6.33333	2.66297	0.263565	1
ENSG00000228817	5.03322	29.4046	0.171171	-2.54649	0.138479	1
ENSG00000228857	25.1661	0.794719	31.6667	4.98489	0.020582	0.973169
ENSG00000228886	7.54983	1.58944	4.75	2.24793	0.392451	1
ENSG00000228933	7.54983	1.58944	4.75	2.24793	0.392451	1
ENSG00000228960	31.4576	4.76832	6.59722	2.72186	0.097179	1
ENSG00000229036	2.51661	23.8416	0.105556	-3.24393	0.0971706	1
ENSG00000229097	3.77492	0.794719	4.75	2.24793	0.576139	1
ENSG00000229140	13.8414	2.38416	5.80556	2.53743	0.220351	1
ENSG00000229221	8.80814	0.794719	11.0833	3.47032	0.207105	1
ENSG00000229241	1.25831	7.15247	0.175926	-2.50696	0.415348	1
ENSG00000229282	1.25831	5.56304	0.22619	-2.14439	0.538522	1
ENSG00000229324	11.3248	2.38416	4.75	2.24793	0.30415	1
ENSG00000229372	1.25831	6.35776	0.197917	-2.33703	0.471721	1
ENSG00000229417	5.03322	0.794719	6.33333	2.66297	0.433196	1
ENSG00000229440	2.51661	21.4574	0.117284	-3.09192	0.120953	1
ENSG00000229512	5.03322	27.0205	0.186275	-2.4245	0.163696	1
ENSG00000229525	6.29153	0.794719	7.91667	2.98489	0.333316	1
ENSG00000229585	10.0664	2.38416	4.22222	2.078	0.360148	1
ENSG00000229638	3.77492	0.794719	4.75	2.24793	0.576139	1
ENSG00000229661	1.25831	7.15247	0.175926	-2.50696	0.415348	1
ENSG00000229781	10.0664	2.38416	4.22222	2.078	0.360148	1
ENSG00000229950	1.25831	7.94719	0.158333	-2.65896	0.367294	1
ENSG00000229951	172.388	13.5102	12.7598	3.67353	0.00312808	0.375502
ENSG00000230068	31.4576	7.15247	4.39815	2.1369	0.175393	1
ENSG00000230148	60.3987	5.56304	10.8571	3.44057	0.0227758	1
ENSG00000230149	12.5831	1.58944	7.91667	2.98489	0.182308	1
ENSG00000230180	5.03322	0.794719	6.33333	2.66297	0.433196	1
ENSG00000230189	1.25831	7.94719	0.158333	-2.65896	0.367294	1
ENSG00000230305	21.3912	1.58944	13.4583	3.75043	0.0599152	1
ENSG00000230325	2.51661	13.5102	0.186275	-2.4245	0.274975	1
ENSG00000230356	6.29153	105.698	0.0595238	-4.07039	0.00528336	0.482831
ENSG00000230415	18.8746	0.794719	23.75	4.56986	0.0441868	1
ENSG00000230533	139.672	8.74191	15.9773	3.99795	0.00263416	0.342321
ENSG00000230561	5.03322	0.794719	6.33333	2.66297	0.433196	1
ENSG00000230615	142.189	13.5102	10.5245	3.39568	0.00760893	0.583693
ENSG00000230635	3.77492	0.794719	4.75	2.24793	0.576139	1
ENSG00000230679	5.03322	0.794719	6.33333	2.66297	0.433196	1
ENSG00000230751	16.358	3.17888	5.14583	2.3634	0.21886	1
ENSG00000230773	1.25831	7.94719	0.158333	-2.65896	0.367294	1
ENSG00000230783	7.54983	0.794719	9.5	3.24793	0.260977	1
ENSG00000230798	33.9743	5.56304	6.10714	2.6105	0.102751	1
ENSG00000230937	900.947	96.9558	9.29235	3.21604	0.000443723	0.106275
ENSG00000230943	44.0407	8.74191	5.03788	2.33282	0.117255	1
ENSG00000230951	3.77492	0.794719	4.75	2.24793	0.576139	1
ENSG00000230979	2.51661	19.0733	0.131944	-2.922	0.152448	1
ENSG00000231056	8.80814	1.58944	5.54167	2.47032	0.320306	1
ENSG00000231057	1.25831	9.53663	0.131944	-2.922	0.290194	1
ENSG00000231064	3.77492	23.0469	0.163793	-2.61005	0.159514	1
ENSG00000231066	3.77492	21.4574	0.175926	-2.50696	0.182422	1
ENSG00000231131	49.0739	7.94719	6.175	2.62644	0.0771965	1
ENSG00000231226	1.25831	11.1261	0.113095	-3.14439	0.231989	1
ENSG00000231234	3.77492	0.794719	4.75	2.24793	0.576139	1
ENSG00000231270	71.7234	17.4838	4.10227	2.03642	0.127856	1
ENSG00000231272	1.25831	5.56304	0.22619	-2.14439	0.538522	1
ENSG00000231298	12.5831	172.454	0.0729647	-3.77666	0.00305411	0.37199
ENSG00000231389	28.941	4.76832	6.06944	2.60156	0.116831	1
ENSG00000231412	247.886	2.38416	103.972	6.70005	2.45721e-06	0.00248617
ENSG00000231441	3.77492	17.4838	0.215909	-2.2115	0.260301	1
ENSG00000231483	1.25831	15.0997	0.0833333	-3.58496	0.138358	1
ENSG00000231574	78.015	3.17888	24.5417	4.61716	0.003303	0.388274
ENSG00000231583	3.77492	0.794719	4.75	2.24793	0.576139	1
ENSG00000231652	1.25831	8.74191	0.143939	-2.79647	0.32597	1
ENSG00000231683	250.403	30.1993	8.29167	3.05166	0.00577559	0.506571
ENSG00000231699	11.3248	1.58944	7.125	2.83289	0.218474	1
ENSG00000231742	18.8746	3.9736	4.75	2.24793	0.216194	1
ENSG00000231806	120.797	19.868	6.08	2.60407	0.0374782	1
ENSG00000231851	1.25831	12.7155	0.0989583	-3.33703	0.187378	1
ENSG00000231858	1.25831	12.7155	0.0989583	-3.33703	0.187378	1
ENSG00000231871	2.51661	14.3049	0.175926	-2.50696	0.251593	1
ENSG00000231966	23.9078	3.17888	7.52083	2.91089	0.103053	1
ENSG00000231969	2.51661	46.8884	0.0536723	-4.21968	0.0180628	0.928
ENSG00000232022	55.3655	13.5102	4.09804	2.03493	0.146618	1
ENSG00000232031	13.8414	3.17888	4.35417	2.1224	0.289402	1
ENSG00000232093	1.25831	11.9208	0.105556	-3.24393	0.208241	1
ENSG00000232097	33.9743	5.56304	6.10714	2.6105	0.102751	1
ENSG00000232133	2.51661	18.2785	0.137681	-2.8606	0.165126	1
ENSG00000232194	3.77492	0.794719	4.75	2.24793	0.576139	1
ENSG00000232212	3.77492	0.794719	4.75	2.24793	0.576139	1
ENSG00000232334	18.8746	1.58944	11.875	3.56986	0.0803357	1
ENSG00000232373	36.4909	3.17888	11.4792	3.52095	0.0369996	1
ENSG00000232437	12.5831	2.38416	5.27778	2.39993	0.258236	1
ENSG00000232480	2.51661	10.3314	0.24359	-2.03747	0.399289	1
ENSG00000232504	17.6163	2.38416	7.38889	2.88536	0.1407	1
ENSG00000232555	1.25831	25.431	0.0494792	-4.33703	0.045067	1
ENSG00000232618	22.6495	4.76832	4.75	2.24793	0.191922	1
ENSG00000232645	10.0664	1.58944	6.33333	2.66297	0.263565	1
ENSG00000232810	33.9743	2.38416	14.25	3.83289	0.0297422	1
ENSG00000232850	94.3729	12.7155	7.42188	2.89178	0.0307125	1
ENSG00000232874	1.25831	7.15247	0.175926	-2.50696	0.415348	1
ENSG00000232882	2.51661	12.7155	0.197917	-2.33703	0.301036	1
ENSG00000232903	8.80814	0.794719	11.0833	3.47032	0.207105	1
ENSG00000232906	5.03322	41.3254	0.121795	-3.03747	0.0651218	1
ENSG00000232934	10.0664	2.38416	4.22222	2.078	0.360148	1
ENSG00000232973	368.684	73.9089	4.98835	2.31856	0.0185837	0.941817
ENSG00000232987	22.6495	0.794719	28.5	4.83289	0.0274934	1
ENSG00000233085	1.25831	6.35776	0.197917	-2.33703	0.471721	1
ENSG00000233098	25.1661	1.58944	15.8333	3.98489	0.0399385	1
ENSG00000233203	1.25831	19.0733	0.0659722	-3.922	0.086842	1
ENSG00000233232	3.77492	0.794719	4.75	2.24793	0.576139	1
ENSG00000233360	3.77492	0.794719	4.75	2.24793	0.576139	1
ENSG00000233469	15.0997	0.794719	19	4.24793	0.0747491	1
ENSG00000233487	13.8414	1.58944	8.70833	3.1224	0.153069	1
ENSG00000233493	20.1329	3.17888	6.33333	2.66297	0.147844	1
ENSG00000233554	2.51661	13.5102	0.186275	-2.4245	0.274975	1
ENSG00000233559	8.80814	48.4779	0.181694	-2.46042	0.104906	1
ENSG00000233654	2.51661	15.0997	0.166667	-2.58496	0.23057	1
ENSG00000233716	1.25831	13.5102	0.0931373	-3.4245	0.168995	1
ENSG00000233725	21.3912	2.38416	8.97222	3.16547	0.0932468	1
ENSG00000233844	17.6163	94.5716	0.186275	-2.4245	0.0666126	1
ENSG00000233912	10.0664	2.38416	4.22222	2.078	0.360148	1
ENSG00000233930	33.9743	3.9736	8.55	3.09592	0.0619315	1
ENSG00000234005	2.51661	11.9208	0.211111	-2.24393	0.330141	1
ENSG00000234066	7.54983	1.58944	4.75	2.24793	0.392451	1
ENSG00000234184	8.80814	69.9353	0.125947	-2.98911	0.0410631	1
ENSG00000234264	1.25831	23.0469	0.0545977	-4.19502	0.0569265	1
ENSG00000234292	84.3065	11.9208	7.07222	2.82216	0.0381454	1
ENSG00000234345	7.54983	1.58944	4.75	2.24793	0.392451	1
ENSG00000234373	8.80814	36.5571	0.240942	-2.05324	0.190277	1
ENSG00000234841	3.77492	0.794719	4.75	2.24793	0.576139	1
ENSG00000234936	35.2326	8.74191	4.0303	2.01089	0.187971	1
ENSG00000234946	18.8746	3.9736	4.75	2.24793	0.216194	1
ENSG00000234975	31.4576	4.76832	6.59722	2.72186	0.097179	1
ENSG00000234981	8.80814	1.58944	5.54167	2.47032	0.320306	1
ENSG00000235001	1.25831	12.7155	0.0989583	-3.33703	0.187378	1
ENSG00000235052	13.8414	0.794719	17.4167	4.1224	0.0902254	1
ENSG00000235100	3.77492	26.2257	0.143939	-2.79647	0.123477	1
ENSG00000235159	3.77492	21.4574	0.175926	-2.50696	0.182422	1
ENSG00000235314	32.7159	6.35776	5.14583	2.3634	0.136252	1
ENSG00000235337	7.54983	33.3782	0.22619	-2.14439	0.183413	1
ENSG00000235358	18.8746	3.17888	5.9375	2.56986	0.167918	1
ENSG00000235374	5.03322	23.0469	0.218391	-2.19502	0.219652	1
ENSG00000235448	3.77492	28.6099	0.131944	-2.922	0.102897	1
ENSG00000235618	1.25831	8.74191	0.143939	-2.79647	0.32597	1
ENSG00000235619	2.51661	10.3314	0.24359	-2.03747	0.399289	1
ENSG00000235770	1.25831	6.35776	0.197917	-2.33703	0.471721	1
ENSG00000235795	3.77492	15.0997	0.25	-2	0.326715	1
ENSG00000235833	2.51661	10.3314	0.24359	-2.03747	0.399289	1
ENSG00000235863	186.229	45.299	4.11111	2.03953	0.0649653	1
ENSG00000235897	1.25831	15.8944	0.0791667	-3.65896	0.125577	1
ENSG00000235903	1.25831	14.3049	0.087963	-3.50696	0.15275	1
ENSG00000235963	3.77492	0.794719	4.75	2.24793	0.576139	1
ENSG00000236056	2.51661	10.3314	0.24359	-2.03747	0.399289	1
ENSG00000236064	7.54983	30.1993	0.25	-2	0.22122	1
ENSG00000236090	1.25831	5.56304	0.22619	-2.14439	0.538522	1
ENSG00000236137	2.51661	29.4046	0.0855856	-3.54649	0.0607789	1
ENSG00000236206	12.5831	1.58944	7.91667	2.98489	0.182308	1
ENSG00000236212	1.25831	9.53663	0.131944	-2.922	0.290194	1
ENSG00000236264	13.8414	3.17888	4.35417	2.1224	0.289402	1
ENSG00000236283	10.0664	2.38416	4.22222	2.078	0.360148	1
ENSG00000236305	1.25831	7.15247	0.175926	-2.50696	0.415348	1
ENSG00000236307	1.25831	10.3314	0.121795	-3.03747	0.259109	1
ENSG00000236358	5.03322	0.794719	6.33333	2.66297	0.433196	1
ENSG00000236366	11.3248	2.38416	4.75	2.24793	0.30415	1
ENSG00000236383	3.77492	0.794719	4.75	2.24793	0.576139	1
ENSG00000236577	1.25831	8.74191	0.143939	-2.79647	0.32597	1
ENSG00000236601	15.0997	1.58944	9.5	3.24793	0.129262	1
ENSG00000236714	12.5831	0.794719	15.8333	3.98489	0.109692	1
ENSG00000236772	2.51661	15.0997	0.166667	-2.58496	0.23057	1
ENSG00000236780	2.51661	16.6891	0.150794	-2.72935	0.19455	1
ENSG00000236794	3.77492	0.794719	4.75	2.24793	0.576139	1
ENSG00000236814	1.25831	11.9208	0.105556	-3.24393	0.208241	1
ENSG00000237026	7.54983	1.58944	4.75	2.24793	0.392451	1
ENSG00000237080	40.2658	4.76832	8.44444	3.078	0.0537098	1
ENSG00000237094	93.1146	21.4574	4.33951	2.11753	0.097986	1
ENSG00000237166	7.54983	77.0878	0.0979381	-3.35199	0.0230339	1
ENSG00000237210	12.5831	0.794719	15.8333	3.98489	0.109692	1
ENSG00000237232	8.80814	1.58944	5.54167	2.47032	0.320306	1
ENSG00000237249	12.5831	1.58944	7.91667	2.98489	0.182308	1
ENSG00000237260	3.77492	15.8944	0.2375	-2.074	0.30252	1
ENSG00000237352	2.51661	13.5102	0.186275	-2.4245	0.274975	1
ENSG00000237357	8.80814	35.7624	0.246296	-2.02153	0.198491	1
ENSG00000237596	61.657	6.35776	9.69792	3.27767	0.0275672	1
ENSG00000237622	10.0664	42.9148	0.234568	-2.09192	0.167907	1
ENSG00000237685	23.9078	3.9736	6.01667	2.58896	0.136861	1
ENSG00000237818	12.5831	1.58944	7.91667	2.98489	0.182308	1
ENSG00000237852	16.358	3.17888	5.14583	2.3634	0.21886	1
ENSG00000237927	18.8746	3.9736	4.75	2.24793	0.216194	1
ENSG00000238005	10.0664	56.4251	0.178404	-2.48678	0.091379	1
ENSG00000238082	3.77492	0.794719	4.75	2.24793	0.576139	1
ENSG00000238110	7.54983	1.58944	4.75	2.24793	0.392451	1
ENSG00000238184	21.3912	0.794719	26.9167	4.75043	0.0320345	1
ENSG00000238198	5.03322	0.794719	6.33333	2.66297	0.433196	1
ENSG00000238269	16.358	3.9736	4.11667	2.04148	0.276733	1
ENSG00000238280	1.25831	5.56304	0.22619	-2.14439	0.538522	1
ENSG00000238297	6.29153	26.2257	0.239899	-2.0595	0.226867	1
ENSG00000238300	5.03322	0.794719	6.33333	2.66297	0.433196	1
ENSG00000238311	27.6827	3.9736	6.96667	2.80047	0.0999678	1
ENSG00000238344	1.25831	7.15247	0.175926	-2.50696	0.415348	1
ENSG00000238754	1.25831	27.8152	0.0452381	-4.46632	0.0361449	1
ENSG00000238966	8.80814	1.58944	5.54167	2.47032	0.320306	1
ENSG00000239040	45.299	11.1261	4.07143	2.02554	0.163696	1
ENSG00000239122	6.29153	0.794719	7.91667	2.98489	0.333316	1
ENSG00000239149	7.54983	1.58944	4.75	2.24793	0.392451	1
ENSG00000239282	36.4909	3.17888	11.4792	3.52095	0.0369996	1
ENSG00000239462	3.77492	31.7888	0.11875	-3.074	0.0816239	1
ENSG00000239470	2.51661	13.5102	0.186275	-2.4245	0.274975	1
ENSG00000239498	12.5831	63.5776	0.197917	-2.33703	0.100532	1
ENSG00000239557	46.5573	7.15247	6.50926	2.70249	0.0732895	1
ENSG00000239617	36.4909	7.94719	4.59167	2.19902	0.151582	1
ENSG00000239636	10.0664	1.58944	6.33333	2.66297	0.263565	1
ENSG00000239910	3.77492	0.794719	4.75	2.24793	0.576139	1
ENSG00000239919	1.25831	10.3314	0.121795	-3.03747	0.259109	1
ENSG00000239948	1.25831	11.1261	0.113095	-3.14439	0.231989	1
ENSG00000240006	17.6163	2.38416	7.38889	2.88536	0.1407	1
ENSG00000240014	7.54983	0.794719	9.5	3.24793	0.260977	1
ENSG00000240211	1.25831	8.74191	0.143939	-2.79647	0.32597	1
ENSG00000240244	3.77492	0.794719	4.75	2.24793	0.576139	1
ENSG00000240376	3.77492	0.794719	4.75	2.24793	0.576139	1
ENSG00000240392	5.03322	0.794719	6.33333	2.66297	0.433196	1
ENSG00000240399	5.03322	44.5043	0.113095	-3.14439	0.0542545	1
ENSG00000240440	8.80814	1.58944	5.54167	2.47032	0.320306	1
ENSG00000240476	66.6902	365.571	0.182428	-2.4546	0.0140118	0.810108
ENSG00000240634	7.54983	1.58944	4.75	2.24793	0.392451	1
ENSG00000241230	6.29153	0.794719	7.91667	2.98489	0.333316	1
ENSG00000241322	7.54983	31.7888	0.2375	-2.074	0.201243	1
ENSG00000241358	16.358	2.38416	6.86111	2.77844	0.162685	1
ENSG00000241362	21.3912	1.58944	13.4583	3.75043	0.0599152	1
ENSG00000241525	15.0997	2.38416	6.33333	2.66297	0.188911	1
ENSG00000241535	2.51661	11.1261	0.22619	-2.14439	0.362724	1
ENSG00000241627	6.29153	0.794719	7.91667	2.98489	0.333316	1
ENSG00000241634	23.9078	121.592	0.196623	-2.3465	0.0598679	1
ENSG00000241749	2.51661	43.7096	0.0575758	-4.11839	0.0220337	1
ENSG00000241886	10.0664	1.58944	6.33333	2.66297	0.263565	1
ENSG00000242142	8.80814	1.58944	5.54167	2.47032	0.320306	1
ENSG00000242152	2.51661	16.6891	0.150794	-2.72935	0.19455	1
ENSG00000242391	3.77492	0.794719	4.75	2.24793	0.576139	1
ENSG00000242493	18.8746	2.38416	7.91667	2.98489	0.122187	1
ENSG00000242559	8.80814	0.794719	11.0833	3.47032	0.207105	1
ENSG00000242571	7.54983	1.58944	4.75	2.24793	0.392451	1
ENSG00000242574	668.16	38.1465	17.5156	4.13057	3.29873e-05	0.0173061
ENSG00000242583	7.54983	1.58944	4.75	2.24793	0.392451	1
ENSG00000242737	20.1329	3.17888	6.33333	2.66297	0.147844	1
ENSG00000242866	15.0997	2.38416	6.33333	2.66297	0.188911	1
ENSG00000242960	3.77492	0.794719	4.75	2.24793	0.576139	1
ENSG00000243243	2.51661	11.1261	0.22619	-2.14439	0.362724	1
ENSG00000243244	66.6902	6.35776	10.4896	3.39089	0.0217118	1
ENSG00000243260	17.6163	2.38416	7.38889	2.88536	0.1407	1
ENSG00000243280	1.25831	7.15247	0.175926	-2.50696	0.415348	1
ENSG00000243359	1.25831	6.35776	0.197917	-2.33703	0.471721	1
ENSG00000243422	22.6495	3.17888	7.125	2.83289	0.115839	1
ENSG00000243444	26.4244	3.9736	6.65	2.73335	0.110729	1
ENSG00000243566	105.698	8.74191	12.0909	3.59585	0.00871396	0.62993
ENSG00000243635	1.25831	11.9208	0.105556	-3.24393	0.208241	1
ENSG00000243649	6598.56	1447.18	4.55958	2.1889	0.00676082	0.544131
ENSG00000243672	12.5831	0.794719	15.8333	3.98489	0.109692	1
ENSG00000243742	42.7824	7.15247	5.98148	2.5805	0.089936	1
ENSG00000243797	2.51661	11.9208	0.211111	-2.24393	0.330141	1
ENSG00000244036	3.77492	0.794719	4.75	2.24793	0.576139	1
ENSG00000244097	42.7824	7.94719	5.38333	2.4285	0.107026	1
ENSG00000244128	122.056	1096.71	0.111292	-3.16757	0.00041282	0.101697
ENSG00000244151	1.25831	9.53663	0.131944	-2.922	0.290194	1
ENSG00000244239	1.25831	6.35776	0.197917	-2.33703	0.471721	1
ENSG00000244242	147.222	28.6099	5.14583	2.3634	0.0458784	1
ENSG00000244310	10.0664	0.794719	12.6667	3.66297	0.166064	1
ENSG00000244459	5.03322	0.794719	6.33333	2.66297	0.433196	1
ENSG00000244468	1.25831	5.56304	0.22619	-2.14439	0.538522	1
ENSG00000244486	47.8156	6.35776	7.52083	2.91089	0.0558915	1
ENSG00000244502	6.29153	0.794719	7.91667	2.98489	0.333316	1
ENSG00000244558	15.0997	0.794719	19	4.24793	0.0747491	1
ENSG00000244588	55.3655	9.53663	5.80556	2.53743	0.079026	1
ENSG00000244617	3.77492	0.794719	4.75	2.24793	0.576139	1
ENSG00000244676	6.29153	0.794719	7.91667	2.98489	0.333316	1
ENSG00000244731	27.6827	3.17888	8.70833	3.1224	0.0738684	1
ENSG00000244733	1.25831	9.53663	0.131944	-2.922	0.290194	1
ENSG00000245080	5.03322	0.794719	6.33333	2.66297	0.433196	1
ENSG00000245105	2.51661	12.7155	0.197917	-2.33703	0.301036	1
ENSG00000245322	17.6163	2.38416	7.38889	2.88536	0.1407	1
ENSG00000245466	17.6163	0.794719	22.1667	4.47032	0.0523301	1
ENSG00000245532	127870	24213.5	5.28095	2.4008	0.053586	1
ENSG00000245552	1.25831	19.868	0.0633333	-3.98089	0.0795434	1
ENSG00000245685	13.8414	58.8092	0.23536	-2.08706	0.142046	1
ENSG00000246090	18.8746	127.155	0.148438	-2.75207	0.0301266	1
ENSG00000246283	1.25831	7.94719	0.158333	-2.65896	0.367294	1
ENSG00000246334	18.8746	209.806	0.0899621	-3.47454	0.00360397	0.395739
ENSG00000246339	21.3912	2.38416	8.97222	3.16547	0.0932468	1
ENSG00000246523	2.51661	10.3314	0.24359	-2.03747	0.399289	1
ENSG00000246548	5.03322	0.794719	6.33333	2.66297	0.433196	1
ENSG00000246640	3.77492	20.6627	0.182692	-2.45251	0.195406	1
ENSG00000246898	16.358	76.2931	0.21441	-2.22156	0.102843	1
ENSG00000246982	47.8156	1.58944	30.0833	4.91089	0.0061764	0.520766
ENSG00000247363	13.8414	2.38416	5.80556	2.53743	0.220351	1
ENSG00000247627	10.0664	0.794719	12.6667	3.66297	0.166064	1
ENSG00000247877	7.54983	56.4251	0.133803	-2.90182	0.0561984	1
ENSG00000248079	8.80814	41.3254	0.213141	-2.23012	0.148727	1
ENSG00000248187	1.25831	12.7155	0.0989583	-3.33703	0.187378	1
ENSG00000248240	1.25831	19.868	0.0633333	-3.98089	0.0795434	1
ENSG00000248243	27.6827	4.76832	5.80556	2.53743	0.128471	1
ENSG00000248283	7.54983	33.3782	0.22619	-2.14439	0.183413	1
ENSG00000248334	13.8414	2.38416	5.80556	2.53743	0.220351	1
ENSG00000248445	3.77492	26.2257	0.143939	-2.79647	0.123477	1
ENSG00000248588	2.51661	11.9208	0.211111	-2.24393	0.330141	1
ENSG00000248663	1.25831	11.9208	0.105556	-3.24393	0.208241	1
ENSG00000248752	5.03322	21.4574	0.234568	-2.09192	0.24852	1
ENSG00000248954	3.77492	0.794719	4.75	2.24793	0.576139	1
ENSG00000249096	37.7492	6.35776	5.9375	2.56986	0.0994537	1
ENSG00000249131	5.03322	0.794719	6.33333	2.66297	0.433196	1
ENSG00000249199	1.25831	31.7888	0.0395833	-4.65896	0.0256483	1
ENSG00000249242	28.941	1.58944	18.2083	4.18653	0.0275967	1
ENSG00000249319	17.6163	3.17888	5.54167	2.47032	0.191372	1
ENSG00000249335	6.29153	0.794719	7.91667	2.98489	0.333316	1
ENSG00000249363	5.03322	25.431	0.197917	-2.33703	0.183686	1
ENSG00000249406	3.77492	0.794719	4.75	2.24793	0.576139	1
ENSG00000249492	13.8414	55.6304	0.24881	-2.00689	0.16048	1
ENSG00000249550	23.9078	5.56304	4.29762	2.10354	0.210874	1
ENSG00000249565	3.77492	0.794719	4.75	2.24793	0.576139	1
ENSG00000249679	7.54983	0.794719	9.5	3.24793	0.260977	1
ENSG00000249790	25.1661	5.56304	4.52381	2.17754	0.191516	1
ENSG00000249825	33.9743	3.9736	8.55	3.09592	0.0619315	1
ENSG00000249867	41.5241	176.428	0.23536	-2.08706	0.0649822	1
ENSG00000249917	3.77492	0.794719	4.75	2.24793	0.576139	1
ENSG00000249942	5.03322	24.6363	0.204301	-2.29123	0.194808	1
ENSG00000250011	2.51661	11.1261	0.22619	-2.14439	0.362724	1
ENSG00000250057	1.25831	12.7155	0.0989583	-3.33703	0.187378	1
ENSG00000250073	13.8414	3.17888	4.35417	2.1224	0.289402	1
ENSG00000250081	2.51661	11.1261	0.22619	-2.14439	0.362724	1
ENSG00000250091	143.447	4.76832	30.0833	4.91089	0.000497765	0.111918
ENSG00000250111	5.03322	0.794719	6.33333	2.66297	0.433196	1
ENSG00000250151	85.5648	13.5102	6.33333	2.66297	0.0475397	1
ENSG00000250174	13.8414	0.794719	17.4167	4.1224	0.0902254	1
ENSG00000250230	25.1661	2.38416	10.5556	3.39993	0.0640327	1
ENSG00000250237	31.4576	3.9736	7.91667	2.98489	0.0745545	1
ENSG00000250299	11.3248	52.4515	0.215909	-2.2115	0.131593	1
ENSG00000250303	26.4244	3.17888	8.3125	3.05528	0.0823066	1
ENSG00000250325	1.25831	29.4046	0.0427928	-4.54649	0.0314019	1
ENSG00000250326	2.51661	31.7888	0.0791667	-3.65896	0.0504642	1
ENSG00000250423	5.03322	0.794719	6.33333	2.66297	0.433196	1
ENSG00000250522	1.25831	19.0733	0.0659722	-3.922	0.086842	1
ENSG00000250634	1.25831	7.15247	0.175926	-2.50696	0.415348	1
ENSG00000250778	11.3248	1.58944	7.125	2.83289	0.218474	1
ENSG00000250906	8.80814	0.794719	11.0833	3.47032	0.207105	1
ENSG00000250920	6.29153	34.1729	0.184109	-2.44137	0.136524	1
ENSG00000250938	1.25831	10.3314	0.121795	-3.03747	0.259109	1
ENSG00000251050	1.25831	6.35776	0.197917	-2.33703	0.471721	1
ENSG00000251093	26.4244	3.17888	8.3125	3.05528	0.0823066	1
ENSG00000251127	202.587	1389.96	0.14575	-2.77843	0.00126474	0.208435
ENSG00000251350	28.941	0.794719	36.4167	5.18653	0.0138051	0.801431
ENSG00000251461	3.77492	0.794719	4.75	2.24793	0.576139	1
ENSG00000251728	3.77492	0.794719	4.75	2.24793	0.576139	1
ENSG00000251768	1.25831	6.35776	0.197917	-2.33703	0.471721	1
ENSG00000251787	1.25831	12.7155	0.0989583	-3.33703	0.187378	1
ENSG00000251868	10.0664	1.58944	6.33333	2.66297	0.263565	1
ENSG00000251893	2.51661	11.1261	0.22619	-2.14439	0.362724	1
ENSG00000251972	11.3248	2.38416	4.75	2.24793	0.30415	1
ENSG00000252202	5.03322	0.794719	6.33333	2.66297	0.433196	1
ENSG00000252230	5.03322	0.794719	6.33333	2.66297	0.433196	1
ENSG00000252494	15.0997	1.58944	9.5	3.24793	0.129262	1
ENSG00000252496	1.25831	6.35776	0.197917	-2.33703	0.471721	1
ENSG00000252568	6.29153	0.794719	7.91667	2.98489	0.333316	1
ENSG00000252636	10.0664	2.38416	4.22222	2.078	0.360148	1
ENSG00000252641	8.80814	1.58944	5.54167	2.47032	0.320306	1
ENSG00000252971	1.25831	7.94719	0.158333	-2.65896	0.367294	1
ENSG00000252980	1.25831	8.74191	0.143939	-2.79647	0.32597	1
ENSG00000252985	5.03322	0.794719	6.33333	2.66297	0.433196	1
ENSG00000253172	3.77492	0.794719	4.75	2.24793	0.576139	1
ENSG00000253214	11.3248	0.794719	14.25	3.83289	0.134397	1
ENSG00000253238	8.80814	1.58944	5.54167	2.47032	0.320306	1
ENSG00000253286	10.0664	1.58944	6.33333	2.66297	0.263565	1
ENSG00000253302	211.395	2.38416	88.6667	6.47032	8.29713e-06	0.00652938
ENSG00000253315	6.29153	0.794719	7.91667	2.98489	0.333316	1
ENSG00000253326	1.25831	8.74191	0.143939	-2.79647	0.32597	1
ENSG00000253339	93.1146	3.9736	23.4333	4.55049	0.00253325	0.330723
ENSG00000253404	3.77492	0.794719	4.75	2.24793	0.576139	1
ENSG00000253463	3.77492	15.8944	0.2375	-2.074	0.30252	1
ENSG00000253521	3.77492	15.0997	0.25	-2	0.326715	1
ENSG00000253522	933.663	85.8297	10.8781	3.44335	0.000189785	0.0571014
ENSG00000253641	1.25831	12.7155	0.0989583	-3.33703	0.187378	1
ENSG00000253652	6.29153	0.794719	7.91667	2.98489	0.333316	1
ENSG00000253739	12.5831	2.38416	5.27778	2.39993	0.258236	1
ENSG00000253819	1.25831	7.15247	0.175926	-2.50696	0.415348	1
ENSG00000253893	20.1329	3.9736	5.06667	2.34104	0.19197	1
ENSG00000254061	10.0664	2.38416	4.22222	2.078	0.360148	1
ENSG00000254166	1459.63	7456.85	0.195744	-2.35296	0.00382727	0.412268
ENSG00000254186	1.25831	7.94719	0.158333	-2.65896	0.367294	1
ENSG00000254261	21.3912	0.794719	26.9167	4.75043	0.0320345	1
ENSG00000254285	2.51661	18.2785	0.137681	-2.8606	0.165126	1
ENSG00000254346	1.25831	6.35776	0.197917	-2.33703	0.471721	1
ENSG00000254370	10.0664	1.58944	6.33333	2.66297	0.263565	1
ENSG00000254506	50.3322	225.7	0.223005	-2.16485	0.0447352	1
ENSG00000254526	3.77492	15.0997	0.25	-2	0.326715	1
ENSG00000254534	1.25831	5.56304	0.22619	-2.14439	0.538522	1
ENSG00000254536	6.29153	27.0205	0.232843	-2.10257	0.215062	1
ENSG00000254554	27.6827	4.76832	5.80556	2.53743	0.128471	1
ENSG00000254598	5.03322	36.5571	0.137681	-2.8606	0.0867928	1
ENSG00000254632	221.462	21.4574	10.321	3.36751	0.00357948	0.395739
ENSG00000254665	2.51661	13.5102	0.186275	-2.4245	0.274975	1
ENSG00000254731	2.51661	11.9208	0.211111	-2.24393	0.330141	1
ENSG00000254806	3.77492	15.0997	0.25	-2	0.326715	1
ENSG00000254815	22.6495	3.9736	5.7	2.51096	0.152762	1
ENSG00000254838	2.51661	15.8944	0.158333	-2.65896	0.211635	1
ENSG00000254851	1.25831	6.35776	0.197917	-2.33703	0.471721	1
ENSG00000254873	1.25831	6.35776	0.197917	-2.33703	0.471721	1
ENSG00000254910	57.8821	12.7155	4.55208	2.18653	0.119059	1
ENSG00000254973	42.7824	3.17888	13.4583	3.75043	0.0238761	1
ENSG00000254978	1.25831	5.56304	0.22619	-2.14439	0.538522	1
ENSG00000254979	7.54983	1.58944	4.75	2.24793	0.392451	1
ENSG00000255002	17.6163	2.38416	7.38889	2.88536	0.1407	1
ENSG00000255100	12.5831	2.38416	5.27778	2.39993	0.258236	1
ENSG00000255102	1.25831	7.15247	0.175926	-2.50696	0.415348	1
ENSG00000255121	8.80814	54.0409	0.16299	-2.61714	0.0811247	1
ENSG00000255200	2.51661	11.1261	0.22619	-2.14439	0.362724	1
ENSG00000255222	3.77492	0.794719	4.75	2.24793	0.576139	1
ENSG00000255224	2.51661	12.7155	0.197917	-2.33703	0.301036	1
ENSG00000255236	31.4576	5.56304	5.65476	2.49947	0.121734	1
ENSG00000255248	106.956	1502.02	0.0712081	-3.81181	2.32041e-05	0.0128896
ENSG00000255622	16.358	0.794719	20.5833	4.3634	0.0623455	1
ENSG00000255647	1.25831	18.2785	0.0688406	-3.8606	0.0949727	1
ENSG00000255650	3.77492	21.4574	0.175926	-2.50696	0.182422	1
ENSG00000255690	27.6827	2.38416	11.6111	3.53743	0.050712	1
ENSG00000255774	1.25831	13.5102	0.0931373	-3.4245	0.168995	1
ENSG00000255847	47.8156	3.9736	12.0333	3.58896	0.0249366	1
ENSG00000256006	2.51661	11.9208	0.211111	-2.24393	0.330141	1
ENSG00000256011	12.5831	2.38416	5.27778	2.39993	0.258236	1
ENSG00000256029	25.1661	2.38416	10.5556	3.39993	0.0640327	1
ENSG00000256101	65.4319	11.1261	5.88095	2.55605	0.0684214	1
ENSG00000256157	6.29153	0.794719	7.91667	2.98489	0.333316	1
ENSG00000256249	1.25831	10.3314	0.121795	-3.03747	0.259109	1
ENSG00000256268	2.51661	38.9413	0.0646259	-3.95174	0.0301591	1
ENSG00000256417	18.8746	85.8297	0.219907	-2.18503	0.099647	1
ENSG00000256433	18.8746	93.7769	0.201271	-2.31279	0.0784489	1
ENSG00000256442	1.25831	5.56304	0.22619	-2.14439	0.538522	1
ENSG00000256443	37.7492	0.794719	47.5	5.56986	0.00614504	0.519669
ENSG00000256538	1.25831	8.74191	0.143939	-2.79647	0.32597	1
ENSG00000256564	7.54983	34.1729	0.22093	-2.17834	0.175217	1
ENSG00000256588	8.80814	1.58944	5.54167	2.47032	0.320306	1
ENSG00000256603	1.25831	9.53663	0.131944	-2.922	0.290194	1
ENSG00000256650	1.25831	25.431	0.0494792	-4.33703	0.045067	1
ENSG00000256663	1.25831	81.0614	0.0155229	-6.00946	0.00127283	0.208435
ENSG00000256673	18.8746	110.466	0.170863	-2.54909	0.0481944	1
ENSG00000256690	32.7159	3.9736	8.23333	3.04148	0.067887	1
ENSG00000256742	1.25831	13.5102	0.0931373	-3.4245	0.168995	1
ENSG00000256826	7.54983	1.58944	4.75	2.24793	0.392451	1
ENSG00000256843	7.54983	1.58944	4.75	2.24793	0.392451	1
ENSG00000256950	3.77492	0.794719	4.75	2.24793	0.576139	1
ENSG00000256967	8.80814	1.58944	5.54167	2.47032	0.320306	1
ENSG00000256973	10.0664	42.9148	0.234568	-2.09192	0.167907	1
ENSG00000256982	15.0997	2.38416	6.33333	2.66297	0.188911	1
ENSG00000257038	7.54983	1.58944	4.75	2.24793	0.392451	1
ENSG00000257062	1.25831	8.74191	0.143939	-2.79647	0.32597	1
ENSG00000257176	15.0997	137.486	0.109827	-3.1867	0.0132159	0.793236
ENSG00000257303	1.25831	13.5102	0.0931373	-3.4245	0.168995	1
ENSG00000257341	6.29153	0.794719	7.91667	2.98489	0.333316	1
ENSG00000257443	1.25831	5.56304	0.22619	-2.14439	0.538522	1
ENSG00000257613	2.51661	14.3049	0.175926	-2.50696	0.251593	1
ENSG00000257642	5.03322	40.5307	0.124183	-3.00946	0.0682356	1
ENSG00000257732	625.378	137.486	4.54865	2.18544	0.0159698	0.871725
ENSG00000257743	69.2068	3.17888	21.7708	4.44432	0.00514387	0.474677
ENSG00000257818	3.77492	28.6099	0.131944	-2.922	0.102897	1
ENSG00000257829	11.3248	2.38416	4.75	2.24793	0.30415	1
ENSG00000257855	1.25831	10.3314	0.121795	-3.03747	0.259109	1
ENSG00000257921	7.54983	0.794719	9.5	3.24793	0.260977	1
ENSG00000258081	2.51661	11.9208	0.211111	-2.24393	0.330141	1
ENSG00000258175	59.1404	3.9736	14.8833	3.89563	0.0130866	0.787674
ENSG00000258181	2.51661	41.3254	0.0608974	-4.03747	0.0257125	1
ENSG00000258227	10.0664	0.794719	12.6667	3.66297	0.166064	1
ENSG00000258245	5.03322	32.5835	0.154472	-2.69459	0.111843	1
ENSG00000258303	7.54983	1.58944	4.75	2.24793	0.392451	1
ENSG00000258355	12.5831	1.58944	7.91667	2.98489	0.182308	1
ENSG00000258377	10.0664	2.38416	4.22222	2.078	0.360148	1
ENSG00000258404	2.51661	11.1261	0.22619	-2.14439	0.362724	1
ENSG00000258413	27.6827	0.794719	34.8333	5.1224	0.0157049	0.867293
ENSG00000258414	1.25831	10.3314	0.121795	-3.03747	0.259109	1
ENSG00000258450	6.29153	0.794719	7.91667	2.98489	0.333316	1
ENSG00000258466	6.29153	0.794719	7.91667	2.98489	0.333316	1
ENSG00000258592	2.51661	15.0997	0.166667	-2.58496	0.23057	1
ENSG00000258650	1.25831	8.74191	0.143939	-2.79647	0.32597	1
ENSG00000258667	64.1736	15.8944	4.0375	2.01346	0.139631	1
ENSG00000258673	5.03322	0.794719	6.33333	2.66297	0.433196	1
ENSG00000258674	28.941	6.35776	4.55208	2.18653	0.175037	1
ENSG00000258689	55.3655	7.15247	7.74074	2.95247	0.0467121	1
ENSG00000258760	50.3322	2.38416	21.1111	4.39993	0.0093417	0.656701
ENSG00000258774	11.3248	2.38416	4.75	2.24793	0.30415	1
ENSG00000258777	1.25831	5.56304	0.22619	-2.14439	0.538522	1
ENSG00000258790	1.25831	7.94719	0.158333	-2.65896	0.367294	1
ENSG00000258811	3.77492	0.794719	4.75	2.24793	0.576139	1
ENSG00000258818	42.7824	0.794719	53.8333	5.75043	0.00409395	0.418706
ENSG00000258823	8.80814	1.58944	5.54167	2.47032	0.320306	1
ENSG00000258881	7.54983	1.58944	4.75	2.24793	0.392451	1
ENSG00000258893	1.25831	6.35776	0.197917	-2.33703	0.471721	1
ENSG00000258984	1.25831	6.35776	0.197917	-2.33703	0.471721	1
ENSG00000259031	11.3248	1.58944	7.125	2.83289	0.218474	1
ENSG00000259087	110.731	4.76832	23.2222	4.53743	0.00177769	0.269316
ENSG00000259088	1.25831	5.56304	0.22619	-2.14439	0.538522	1
ENSG00000259155	5.03322	0.794719	6.33333	2.66297	0.433196	1
ENSG00000259244	5.03322	0.794719	6.33333	2.66297	0.433196	1
ENSG00000259288	1.25831	6.35776	0.197917	-2.33703	0.471721	1
ENSG00000259291	76.7567	7.15247	10.7315	3.42378	0.0175561	0.922755
ENSG00000259319	3.77492	0.794719	4.75	2.24793	0.576139	1
ENSG00000259321	1.25831	7.15247	0.175926	-2.50696	0.415348	1
ENSG00000259326	6.29153	32.5835	0.193089	-2.37266	0.150453	1
ENSG00000259342	982.737	147.818	6.6483	2.73298	0.00204722	0.288547
ENSG00000259354	566.238	58.0145	9.76027	3.28692	0.000716504	0.142593
ENSG00000259374	15.0997	0.794719	19	4.24793	0.0747491	1
ENSG00000259402	12.5831	2.38416	5.27778	2.39993	0.258236	1
ENSG00000259416	1.25831	10.3314	0.121795	-3.03747	0.259109	1
ENSG00000259426	7.54983	33.3782	0.22619	-2.14439	0.183413	1
ENSG00000259456	1.25831	11.9208	0.105556	-3.24393	0.208241	1
ENSG00000259470	15.0997	2.38416	6.33333	2.66297	0.188911	1
ENSG00000259488	7.54983	36.5571	0.206522	-2.27563	0.153154	1
ENSG00000259523	3.77492	15.0997	0.25	-2	0.326715	1
ENSG00000259539	3.77492	0.794719	4.75	2.24793	0.576139	1
ENSG00000259570	3.77492	0.794719	4.75	2.24793	0.576139	1
ENSG00000259571	10.0664	77.0878	0.130584	-2.93695	0.0398035	1
ENSG00000259628	8.80814	0.794719	11.0833	3.47032	0.207105	1
ENSG00000259674	3.77492	52.4515	0.0719697	-3.79647	0.0227736	1
ENSG00000259682	15.0997	1.58944	9.5	3.24793	0.129262	1
ENSG00000259704	12.5831	0.794719	15.8333	3.98489	0.109692	1
ENSG00000259728	15.0997	2.38416	6.33333	2.66297	0.188911	1
ENSG00000259736	5.03322	27.0205	0.186275	-2.4245	0.163696	1
ENSG00000259781	123.314	514.978	0.239455	-2.06218	0.0260077	1
ENSG00000259828	2.51661	30.1993	0.0833333	-3.58496	0.0570735	1
ENSG00000259868	3.77492	27.0205	0.139706	-2.83954	0.116094	1
ENSG00000259939	41.5241	9.53663	4.35417	2.1224	0.153573	1
ENSG00000259999	16.358	1.58944	10.2917	3.3634	0.109753	1
ENSG00000260015	11.3248	1.58944	7.125	2.83289	0.218474	1
ENSG00000260037	1.25831	5.56304	0.22619	-2.14439	0.538522	1
ENSG00000260077	26.4244	6.35776	4.15625	2.05528	0.208462	1
ENSG00000260095	1.25831	7.94719	0.158333	-2.65896	0.367294	1
ENSG00000260101	1.25831	7.94719	0.158333	-2.65896	0.367294	1
ENSG00000260290	1.25831	5.56304	0.22619	-2.14439	0.538522	1
ENSG00000260317	11.3248	80.2667	0.141089	-2.82532	0.0443895	1
ENSG00000260328	44.0407	274.973	0.160164	-2.64238	0.0132638	0.794427
ENSG00000260368	1.25831	8.74191	0.143939	-2.79647	0.32597	1
ENSG00000260392	2.51661	10.3314	0.24359	-2.03747	0.399289	1
ENSG00000260423	2.51661	15.8944	0.158333	-2.65896	0.211635	1
ENSG00000260464	12.5831	0.794719	15.8333	3.98489	0.109692	1
ENSG00000260490	1.25831	6.35776	0.197917	-2.33703	0.471721	1
ENSG00000260498	11.3248	2.38416	4.75	2.24793	0.30415	1
ENSG00000260578	13.8414	61.9881	0.223291	-2.16301	0.126003	1
ENSG00000260608	1.25831	7.94719	0.158333	-2.65896	0.367294	1
ENSG00000260613	13.8414	0.794719	17.4167	4.1224	0.0902254	1
ENSG00000260615	16.358	2.38416	6.86111	2.77844	0.162685	1
ENSG00000260633	10.0664	0.794719	12.6667	3.66297	0.166064	1
ENSG00000260793	86.8231	17.4838	4.96591	2.31206	0.0780111	1
ENSG00000260799	16.358	3.9736	4.11667	2.04148	0.276733	1
ENSG00000260803	6.29153	0.794719	7.91667	2.98489	0.333316	1
ENSG00000260804	26.4244	295.636	0.0893817	-3.48388	0.00168545	0.256714
ENSG00000260891	5.03322	0.794719	6.33333	2.66297	0.433196	1
ENSG00000260919	7.54983	1.58944	4.75	2.24793	0.392451	1
ENSG00000261040	140.93	19.0733	7.38889	2.88536	0.0193637	0.951572
ENSG00000261068	70.4651	4.76832	14.7778	3.88536	0.0103389	0.697384
ENSG00000261114	42.7824	7.94719	5.38333	2.4285	0.107026	1
ENSG00000261115	7.54983	0.794719	9.5	3.24793	0.260977	1
ENSG00000261121	25.1661	1.58944	15.8333	3.98489	0.0399385	1
ENSG00000261167	28.941	136.692	0.211725	-2.23974	0.0635626	1
ENSG00000261189	3.77492	21.4574	0.175926	-2.50696	0.182422	1
ENSG00000261210	5.03322	0.794719	6.33333	2.66297	0.433196	1
ENSG00000261211	2.51661	25.431	0.0989583	-3.33703	0.0845076	1
ENSG00000261270	59.1404	10.3314	5.72436	2.51711	0.0774217	1
ENSG00000261272	13.8414	62.7828	0.220464	-2.18138	0.122323	1
ENSG00000261342	17.6163	3.17888	5.54167	2.47032	0.191372	1
ENSG00000261430	7.54983	0.794719	9.5	3.24793	0.260977	1
ENSG00000261436	6.29153	0.794719	7.91667	2.98489	0.333316	1
ENSG00000261447	5.03322	0.794719	6.33333	2.66297	0.433196	1
ENSG00000261529	10.0664	41.3254	0.24359	-2.03747	0.18119	1
ENSG00000261537	1.25831	7.15247	0.175926	-2.50696	0.415348	1
ENSG00000261570	1.25831	7.94719	0.158333	-2.65896	0.367294	1
ENSG00000261578	310.802	42.9148	7.24228	2.85644	0.00638991	0.530869
ENSG00000261616	1.25831	5.56304	0.22619	-2.14439	0.538522	1
ENSG00000261684	1.25831	7.94719	0.158333	-2.65896	0.367294	1
ENSG00000261736	11.3248	0.794719	14.25	3.83289	0.134397	1
ENSG00000261737	3.77492	0.794719	4.75	2.24793	0.576139	1
ENSG00000261773	11.3248	0.794719	14.25	3.83289	0.134397	1
ENSG00000261839	28.941	4.76832	6.06944	2.60156	0.116831	1
ENSG00000261970	3.77492	19.0733	0.197917	-2.33703	0.225003	1
ENSG00000262074	2.51661	45.299	0.0555556	-4.16993	0.0199303	0.961885
ENSG00000262094	10.0664	2.38416	4.22222	2.078	0.360148	1
ENSG00000262223	16.358	2.38416	6.86111	2.77844	0.162685	1
ENSG00000262227	37.7492	7.94719	4.75	2.24793	0.14112	1
ENSG00000262445	3.77492	0.794719	4.75	2.24793	0.576139	1
ENSG00000262488	3.77492	0.794719	4.75	2.24793	0.576139	1
ENSG00000262533	7.54983	1.58944	4.75	2.24793	0.392451	1
ENSG00000262831	8.80814	1.58944	5.54167	2.47032	0.320306	1
ENSG00000262898	1.25831	10.3314	0.121795	-3.03747	0.259109	1
ENSG00000262979	7.54983	0.794719	9.5	3.24793	0.260977	1
ENSG00000263096	1.25831	23.0469	0.0545977	-4.19502	0.0569265	1
ENSG00000263120	5.03322	0.794719	6.33333	2.66297	0.433196	1
ENSG00000263155	2.51661	17.4838	0.143939	-2.79647	0.179107	1
ENSG00000263368	3.77492	0.794719	4.75	2.24793	0.576139	1
ENSG00000263531	12.5831	0.794719	15.8333	3.98489	0.109692	1
ENSG00000263698	5.03322	0.794719	6.33333	2.66297	0.433196	1
ENSG00000263790	2.51661	10.3314	0.24359	-2.03747	0.399289	1
ENSG00000263893	2.51661	39.736	0.0633333	-3.98089	0.0285804	1
ENSG00000264029	3.77492	0.794719	4.75	2.24793	0.576139	1
ENSG00000264230	47.8156	9.53663	5.01389	2.32593	0.112465	1
ENSG00000264235	1.25831	8.74191	0.143939	-2.79647	0.32597	1
ENSG00000264322	1.25831	5.56304	0.22619	-2.14439	0.538522	1
ENSG00000264370	3.77492	0.794719	4.75	2.24793	0.576139	1
ENSG00000264456	42.7824	9.53663	4.48611	2.16547	0.144091	1
ENSG00000264666	3.77492	0.794719	4.75	2.24793	0.576139	1
ENSG00000264796	1.25831	8.74191	0.143939	-2.79647	0.32597	1
ENSG00000264810	7.54983	0.794719	9.5	3.24793	0.260977	1
ENSG00000264940	12.5831	2.38416	5.27778	2.39993	0.258236	1
ENSG00000264964	25.1661	2.38416	10.5556	3.39993	0.0640327	1
ENSG00000264986	11.3248	0.794719	14.25	3.83289	0.134397	1
ENSG00000265185	12.5831	89.8033	0.140118	-2.83529	0.0391213	1
ENSG00000265222	1.25831	6.35776	0.197917	-2.33703	0.471721	1
ENSG00000265237	28.941	0.794719	36.4167	5.18653	0.0138051	0.801431
ENSG00000265279	8.80814	1.58944	5.54167	2.47032	0.320306	1
ENSG00000265407	17.6163	0.794719	22.1667	4.47032	0.0523301	1
ENSG00000265421	2.51661	14.3049	0.175926	-2.50696	0.251593	1
ENSG00000265423	1.25831	15.0997	0.0833333	-3.58496	0.138358	1
ENSG00000265480	7.54983	0.794719	9.5	3.24793	0.260977	1
ENSG00000265542	3.77492	0.794719	4.75	2.24793	0.576139	1
ENSG00000265590	3.77492	0.794719	4.75	2.24793	0.576139	1
ENSG00000265706	1.25831	7.94719	0.158333	-2.65896	0.367294	1
ENSG00000265735	2926.82	460.937	6.34971	2.66669	0.00120328	0.202506
ENSG00000265750	1.25831	6.35776	0.197917	-2.33703	0.471721	1
ENSG00000265763	35.2326	171.659	0.205247	-2.28457	0.0473788	1
ENSG00000265766	8.80814	1.58944	5.54167	2.47032	0.320306	1
ENSG00000265778	2.51661	27.0205	0.0931373	-3.4245	0.0738351	1
ENSG00000265802	5.03322	0.794719	6.33333	2.66297	0.433196	1
ENSG00000265874	3.77492	0.794719	4.75	2.24793	0.576139	1
ENSG00000265888	1.25831	5.56304	0.22619	-2.14439	0.538522	1
ENSG00000265967	1.25831	10.3314	0.121795	-3.03747	0.259109	1
ENSG00000265972	20242.4	2277.67	8.88733	3.15175	0.000421349	0.102903
ENSG00000265981	2.51661	12.7155	0.197917	-2.33703	0.301036	1
ENSG00000266010	16.358	1.58944	10.2917	3.3634	0.109753	1
ENSG00000266111	13.8414	2.38416	5.80556	2.53743	0.220351	1
ENSG00000266139	1.25831	14.3049	0.087963	-3.50696	0.15275	1
ENSG00000266236	1.25831	8.74191	0.143939	-2.79647	0.32597	1
ENSG00000266258	1.25831	19.0733	0.0659722	-3.922	0.086842	1
ENSG00000266297	7.54983	0.794719	9.5	3.24793	0.260977	1
ENSG00000266401	1.25831	15.0997	0.0833333	-3.58496	0.138358	1
ENSG00000266402	20.1329	81.0614	0.248366	-2.00946	0.130073	1
ENSG00000266405	22.6495	4.76832	4.75	2.24793	0.191922	1
ENSG00000266501	21.3912	4.76832	4.48611	2.16547	0.213435	1
ENSG00000266560	1.25831	10.3314	0.121795	-3.03747	0.259109	1
ENSG00000266709	6.29153	0.794719	7.91667	2.98489	0.333316	1
ENSG00000266803	7.54983	1.58944	4.75	2.24793	0.392451	1
ENSG00000266907	20.1329	3.17888	6.33333	2.66297	0.147844	1
ENSG00000267078	7.54983	1.58944	4.75	2.24793	0.392451	1
ENSG00000267082	7.54983	1.58944	4.75	2.24793	0.392451	1
ENSG00000267091	6.29153	0.794719	7.91667	2.98489	0.333316	1
ENSG00000267165	3.77492	0.794719	4.75	2.24793	0.576139	1
ENSG00000267226	3.77492	30.1993	0.125	-3	0.0915034	1
ENSG00000267231	3.77492	0.794719	4.75	2.24793	0.576139	1
ENSG00000267251	3.77492	0.794719	4.75	2.24793	0.576139	1
ENSG00000267259	23.9078	5.56304	4.29762	2.10354	0.210874	1
ENSG00000267281	5.03322	20.6627	0.24359	-2.03747	0.264705	1
ENSG00000267319	3.77492	0.794719	4.75	2.24793	0.576139	1
ENSG00000267360	5.03322	0.794719	6.33333	2.66297	0.433196	1
ENSG00000267374	86.8231	474.447	0.182998	-2.4501	0.0104267	0.699971
ENSG00000267385	13.8414	0.794719	17.4167	4.1224	0.0902254	1
ENSG00000267437	15.0997	1.58944	9.5	3.24793	0.129262	1
ENSG00000267457	1.25831	6.35776	0.197917	-2.33703	0.471721	1
ENSG00000267462	2.51661	11.1261	0.22619	-2.14439	0.362724	1
ENSG00000267470	42.7824	10.3314	4.14103	2.04999	0.163845	1
ENSG00000267493	1.25831	5.56304	0.22619	-2.14439	0.538522	1
ENSG00000267534	1137.51	275.768	4.12488	2.04435	0.0158924	0.869175
ENSG00000267595	2.51661	11.9208	0.211111	-2.24393	0.330141	1
ENSG00000267692	7.54983	0.794719	9.5	3.24793	0.260977	1
ENSG00000267731	28.941	3.9736	7.28333	2.8646	0.0904614	1
ENSG00000267736	2.51661	15.0997	0.166667	-2.58496	0.23057	1
ENSG00000267750	134.639	27.8152	4.84048	2.27515	0.0578621	1
ENSG00000267764	1.25831	17.4838	0.0719697	-3.79647	0.104048	1
ENSG00000268041	18.8746	0.794719	23.75	4.56986	0.0441868	1
ENSG00000268049	25.1661	3.9736	6.33333	2.66297	0.122946	1
ENSG00000268069	18.8746	1.58944	11.875	3.56986	0.0803357	1
ENSG00000268104	101.923	0.794719	128.25	7.00282	0.000126015	0.0457692
ENSG00000268108	7.54983	0.794719	9.5	3.24793	0.260977	1
ENSG00000268182	33.9743	6.35776	5.34375	2.41785	0.125696	1
ENSG00000268186	5.03322	0.794719	6.33333	2.66297	0.433196	1
ENSG00000268189	1.25831	5.56304	0.22619	-2.14439	0.538522	1
ENSG00000268204	1.25831	5.56304	0.22619	-2.14439	0.538522	1
ENSG00000268223	1.25831	14.3049	0.087963	-3.50696	0.15275	1
ENSG00000268225	49.0739	6.35776	7.71875	2.94837	0.0522243	1
ENSG00000268272	7.54983	0.794719	9.5	3.24793	0.260977	1
ENSG00000268288	26.4244	3.9736	6.65	2.73335	0.110729	1
ENSG00000268350	16.358	3.9736	4.11667	2.04148	0.276733	1
ENSG00000268416	27.6827	0.794719	34.8333	5.1224	0.0157049	0.867293
ENSG00000268472	8.80814	0.794719	11.0833	3.47032	0.207105	1
ENSG00000268598	1.25831	9.53663	0.131944	-2.922	0.290194	1
ENSG00000269028	3.77492	0.794719	4.75	2.24793	0.576139	1
ENSG00000269176	5.03322	25.431	0.197917	-2.33703	0.183686	1
ENSG00000269293	2.51661	12.7155	0.197917	-2.33703	0.301036	1
ENSG00000269392	6.29153	0.794719	7.91667	2.98489	0.333316	1
ENSG00000269463	21.3912	2.38416	8.97222	3.16547	0.0932468	1
ENSG00000269486	8.80814	45.299	0.194444	-2.36257	0.122169	1
ENSG00000269889	7.54983	0.794719	9.5	3.24793	0.260977	1
ENSG00000269902	21.3912	150.202	0.142416	-2.81181	0.0220936	1
ENSG00000269961	2.51661	14.3049	0.175926	-2.50696	0.251593	1
ENSG00000269981	3.77492	0.794719	4.75	2.24793	0.576139	1
ENSG00000270020	71.7234	14.3049	5.01389	2.32593	0.0872778	1
ENSG00000270022	3.77492	35.7624	0.105556	-3.24393	0.062101	1
ENSG00000270069	109.473	469.679	0.23308	-2.10111	0.0254577	1
ENSG00000270072	17.6163	0.794719	22.1667	4.47032	0.0523301	1
ENSG00000270104	11.3248	0.794719	14.25	3.83289	0.134397	1
ENSG00000270106	5.03322	0.794719	6.33333	2.66297	0.433196	1
ENSG00000270149	6.29153	26.2257	0.239899	-2.0595	0.226867	1
ENSG00000270175	1.25831	10.3314	0.121795	-3.03747	0.259109	1
ENSG00000270190	15.0997	63.5776	0.2375	-2.074	0.138073	1
ENSG00000270210	8.80814	1.58944	5.54167	2.47032	0.320306	1
ENSG00000270343	15.0997	1.58944	9.5	3.24793	0.129262	1
ENSG00000270441	156.03	12.7155	12.2708	3.61716	0.00425915	0.427879
ENSG00000270607	3.77492	23.0469	0.163793	-2.61005	0.159514	1
ENSG00000270813	1.25831	9.53663	0.131944	-2.922	0.290194	1
ENSG00000270933	13.8414	2.38416	5.80556	2.53743	0.220351	1
ENSG00000270953	2.51661	17.4838	0.143939	-2.79647	0.179107	1
ENSG00000270972	10.0664	1.58944	6.33333	2.66297	0.263565	1
ENSG00000271009	10.0664	0.794719	12.6667	3.66297	0.166064	1
ENSG00000271156	3.77492	22.2521	0.169643	-2.55943	0.170491	1
ENSG00000271259	6.29153	0.794719	7.91667	2.98489	0.333316	1
ENSG00000271344	7.54983	1.58944	4.75	2.24793	0.392451	1
ENSG00000271447	31.4576	2.38416	13.1944	3.72186	0.036538	1
ENSG00000271452	5.03322	28.6099	0.175926	-2.50696	0.146316	1
ENSG00000271503	31.4576	2.38416	13.1944	3.72186	0.036538	1
ENSG00000271538	5.03322	0.794719	6.33333	2.66297	0.433196	1
ENSG00000271607	5.03322	0.794719	6.33333	2.66297	0.433196	1
ENSG00000271755	46.5573	1.58944	29.2917	4.87242	0.00673691	0.544131
ENSG00000271788	2.51661	12.7155	0.197917	-2.33703	0.301036	1
ENSG00000271828	1.25831	9.53663	0.131944	-2.922	0.290194	1
ENSG00000271858	88.0814	19.0733	4.61806	2.20729	0.0895829	1
ENSG00000271862	17.6163	86.6244	0.203364	-2.29786	0.0850546	1
ENSG00000271933	5.03322	0.794719	6.33333	2.66297	0.433196	1
ENSG00000271977	8.80814	0.794719	11.0833	3.47032	0.207105	1
ENSG00000271989	1.25831	7.94719	0.158333	-2.65896	0.367294	1
ENSG00000272071	1.25831	5.56304	0.22619	-2.14439	0.538522	1
ENSG00000272079	5.03322	0.794719	6.33333	2.66297	0.433196	1
ENSG00000272094	3.77492	0.794719	4.75	2.24793	0.576139	1
ENSG00000272096	1.25831	7.15247	0.175926	-2.50696	0.415348	1
ENSG00000272100	7.54983	1.58944	4.75	2.24793	0.392451	1
ENSG00000272129	5.03322	23.0469	0.218391	-2.19502	0.219652	1
ENSG00000272138	10.0664	1.58944	6.33333	2.66297	0.263565	1
ENSG00000272144	5.03322	34.1729	0.147287	-2.7633	0.100885	1
ENSG00000272173	13.8414	1.58944	8.70833	3.1224	0.153069	1
ENSG00000272196	2.51661	11.9208	0.211111	-2.24393	0.330141	1
ENSG00000272202	1.25831	8.74191	0.143939	-2.79647	0.32597	1
ENSG00000272205	26.4244	5.56304	4.75	2.24793	0.174284	1
ENSG00000272215	21.3912	2.38416	8.97222	3.16547	0.0932468	1
ENSG00000272218	1.25831	7.94719	0.158333	-2.65896	0.367294	1
ENSG00000272312	8.80814	1.58944	5.54167	2.47032	0.320306	1
ENSG00000272407	5.03322	23.0469	0.218391	-2.19502	0.219652	1
[truncated: 290 more rows]
