# Supplementary material for: AKT-induced lncRNA VAL promotes EMT-independent metastasis through diminishing Trim16-dependent Vimentin degradation
Source: Nat Commun. 2020 Oct 12;11:5127. doi: 10.1038/s41467-020-18929-0 (PMC7550350; doi:10.1038/s41467-020-18929-0)
Supplement: Supplementary file 5 — Supplementary Dataset 2 [file 41467_2020_18929_MOESM5_ESM.xlsx]

## Sheet: M.S.
Supplementary Data 2. VAL-interacting proteins identified by mass spectrometry analysis.
#	Protein	Gene_Name	Sense_Probe_Unique_Peptide_Count	Antisense_Probe_Unique_Peptide_Count	Molecular_Weight
1	P52272	HNRPM_HUMAN	17	2	77514.9
2	P08670	VIM_HUMAN	13	0	53651.1
3	P05165	PCCA_HUMAN	12	0	80058
4	P17844	DDX5_HUMAN	12	3	69147.3
5	P38159	RBMX_HUMAN	11	1	42331.3
6	P61978	HNRPK_HUMAN	11	1	50975.7
7	O00571	DDX3X_HUMAN	7	2	73242.6
8	P08107	HSP71_HUMAN	7	3	70051.4
9	P19338	NUCL_HUMAN	7	1	76613.5
10	P22626	ROA2_HUMAN	7	0	37429.2
11	Q13247	SRSF6_HUMAN	7	0	39586.3
12	Q15424	SAFB1_HUMAN	7	0	102640
13	Q92900	RENT1_HUMAN	7	1	124344
14	P11498	PYC_HUMAN	6	0	129632
15	P12883	MYH7_HUMAN	6	1	223095
16	P23246	SFPQ_HUMAN	6	0	76148.5
17	P43243	MATR3_HUMAN	6	0	94622.1
18	P48634	PRC2A_HUMAN	6	0	228860
19	P55884	EIF3B_HUMAN	6	2	92480.5
20	P60842	IF4A1_HUMAN	6	0	46153.4
21	Q04637	IF4G1_HUMAN	6	0	175489
22	Q07955	SRSF1_HUMAN	6	1	27744.2
23	Q14151	SAFB2_HUMAN	6	0	107472
24	Q5T8P6	RBM26_HUMAN	6	2	113596
25	O75534	CSDE1_HUMAN	5	0	88883.6
26	P01857	IGHG1_HUMAN	5	0	36105.5
27	P06748	NPM_HUMAN	5	0	32574.7
28	P07910	HNRPC_HUMAN	5	1	33669.6
29	P51991	ROA3_HUMAN	5	0	39594.5
30	P68104	EF1A1_HUMAN	5	0	50140.3
31	Q13085	ACACA_HUMAN	5	0	265551
32	Q13838	DX39B_HUMAN	5	0	48990.8
33	Q15233	NONO_HUMAN	5	2	54231
34	Q16629	SRSF7_HUMAN	5	0	27366.2
35	Q5VTE0	EF1A3_HUMAN	5	0	50184.4
36	Q92841	DDX17_HUMAN	5	0	80271.5
37	Q9Y262	EIF3L_HUMAN	5	0	66726.2
38	Q9Y520	PRC2C_HUMAN	5	0	316907
39	O75152	ZC11A_HUMAN	4	0	89130.1
40	P09651	ROA1_HUMAN	4	0	38746.2
41	P12882	MYH1_HUMAN	4	2	223143
42	P60228	EIF3E_HUMAN	4	0	52220.2
43	P60709	ACTB_HUMAN	4	1	41736.3
44	P63261	ACTG_HUMAN	4	0	41792.4
45	Q08211	DHX9_HUMAN	4	0	140957
46	Q13243	SRSF5_HUMAN	4	0	31263.5
47	Q32P51	RA1L2_HUMAN	4	0	34224.9
48	Q86V81	THOC4_HUMAN	4	0	26887.6
49	Q8NC51	PAIRB_HUMAN	4	0	44964.8
50	Q96AE4	FUBP1_HUMAN	4	0	67559.6
51	O60506	HNRPQ_HUMAN	3	2	69601.8
52	P11142	HSP7C_HUMAN	3	0	70897.2
53	P11940	PABP1_HUMAN	3	0	70670.1
54	P16989	YBOX3_HUMAN	3	0	40089.4
55	P23588	IF4B_HUMAN	3	0	69150.4
56	P31943	HNRH1_HUMAN	3	0	49228.9
57	P38919	IF4A3_HUMAN	3	0	46870.5
58	P52597	HNRPF_HUMAN	3	0	45671.4
59	P54652	HSP72_HUMAN	3	0	70020.1
60	P62736	ACTA_HUMAN	3	2	42008.5
61	P62937	PPIA_HUMAN	3	0	18012.3
62	P63267	ACTH_HUMAN	3	0	41876.4
63	P68032	ACTC_HUMAN	3	0	42018.5
64	P68133	ACTS_HUMAN	3	0	42050.6
65	Q00839	HNRPU_HUMAN	3	0	90583.4
66	Q12996	CSTF3_HUMAN	3	0	82920.6
67	Q13310	PABP4_HUMAN	3	0	70782.1
68	Q5JSZ5	PRC2B_HUMAN	3	0	242964
69	Q71RC2	LARP4_HUMAN	3	0	80595.1
70	Q7Z739	YTHD3_HUMAN	3	0	63860.5
71	Q86YZ3	HORN_HUMAN	3	0	282387
72	Q8ND56	LS14A_HUMAN	3	0	50529.2
73	Q96T37	RBM15_HUMAN	3	1	107187
74	Q9Y5A9	YTHD2_HUMAN	3	0	62333.4
75	Q9Y6M1	IF2B2_HUMAN	3	0	66120.6
76	B5ME19	EIFCL_HUMAN	2	0	105472
77	O00303	EIF3F_HUMAN	2	0	37563.4
78	O00422	SAP18_HUMAN	2	0	17560.9
79	P01834	IGKC_HUMAN	2	0	11608.7
80	P02765	FETUA_HUMAN	2	0	39324.2
81	P0CG47	UBB_HUMAN	2	0	25761.3
82	P0CG48	UBC_HUMAN	2	0	77037.6
83	P14618	KPYM_HUMAN	2	0	57936.2
84	P17661	DESM_HUMAN	2	0	53535.2
85	P26196	DDX6_HUMAN	2	1	54416.2
86	P31942	HNRH3_HUMAN	2	0	36926.1
87	P61626	LYSC_HUMAN	2	0	16536.9
88	P62805	H4_HUMAN	2	0	11367.2
89	P62979	RS27A_HUMAN	2	0	17964.7
90	P62987	RL40_HUMAN	2	0	14728.2
91	P62995	TRA2B_HUMAN	2	0	33665.3
92	P63244	GBLP_HUMAN	2	0	35076.3
93	P68363	TBA1B_HUMAN	2	0	50151.1
94	P81605	DCD_HUMAN	2	0	11283.7
95	P84090	ERH_HUMAN	2	0	12258.8
96	P84103	SRSF3_HUMAN	2	0	19329.4
97	Q01130	SRSF2_HUMAN	2	0	25476.1
98	Q13148	TADBP_HUMAN	2	0	44739.3
99	Q13347	EIF3I_HUMAN	2	0	36501.4
100	Q13595	TRA2A_HUMAN	2	0	32688.2
101	Q14103	HNRPD_HUMAN	2	1	38433.7
102	Q15007	FL2D_HUMAN	2	0	44243.1
103	Q15366	PCBP2_HUMAN	2	0	38579.7
104	Q6PKG0	LARP1_HUMAN	2	0	123509
105	Q6Y7W6	PERQ2_HUMAN	2	0	150068
106	Q71U36	TBA1A_HUMAN	2	0	50135.1
107	Q8IYB3	SRRM1_HUMAN	2	0	102334
108	Q8N257	H2B3B_HUMAN	2	1	13907.9
109	Q8WUH6	TM263_HUMAN	2	0	11748.3
110	Q8WWM7	ATX2L_HUMAN	2	0	113372
111	Q92615	LAR4B_HUMAN	2	0	80551
112	Q92945	FUBP2_HUMAN	2	0	73114.4
113	Q99613	EIF3C_HUMAN	2	0	105343
114	Q9BQE3	TBA1C_HUMAN	2	0	49894.8
115	Q9BXP5	SRRT_HUMAN	2	0	100665
116	Q9BY77	PDIP3_HUMAN	2	0	46088.8
117	Q9P2N5	RBM27_HUMAN	2	1	118717
118	Q9UN86	G3BP2_HUMAN	2	0	54120.5
119	Q9Y2W1	TR150_HUMAN	2	0	108664
120	Q9Y5S9	RBM8A_HUMAN	2	0	19888.8
121	B2RPK0	HGB1A_HUMAN	1	0	24237.7
122	O00193	SMAP_HUMAN	1	0	20332.3
123	O14979	HNRDL_HUMAN	1	0	46437
124	O15169	AXIN1_HUMAN	1	0	95633.9
125	O15372	EIF3H_HUMAN	1	0	39929.9
126	O43240	KLK10_HUMAN	1	0	30169.5
127	O43809	CPSF5_HUMAN	1	0	26227
128	O75150	BRE1B_HUMAN	1	0	113649
129	O75494	SRS10_HUMAN	1	0	31300.2
130	O75592	MYCB2_HUMAN	1	1	510079
131	P00338	LDHA_HUMAN	1	0	36688.3
132	P01597	KV105_HUMAN	1	0	11417.8
133	P01766	HV305_HUMAN	1	0	13226.6
134	P01777	HV316_HUMAN	1	0	12559
135	P01876	IGHA1_HUMAN	1	0	37654.2
136	P02787	TRFE_HUMAN	1	0	77063.1
137	P02788	TRFL_HUMAN	1	0	78181.1
138	P04075	ALDOA_HUMAN	1	0	39419.6
139	P04908	H2A1B_HUMAN	1	0	14135.3
140	P05089	ARGI1_HUMAN	1	0	34734.5
141	P05109	S10A8_HUMAN	1	0	10834.4
142	P05976	MYL1_HUMAN	1	0	21144.9
143	P06576	ATPB_HUMAN	1	0	56559.2
144	P06702	S10A9_HUMAN	1	0	13241.9
145	P06732	KCRM_HUMAN	1	0	43100.6
146	P06733	ENOA_HUMAN	1	0	47168.4
147	P07900	HS90A_HUMAN	1	1	84658.7
148	P08697	A2AP_HUMAN	1	0	54565.1
149	P08865	RSSA_HUMAN	1	0	32853.7
150	P09429	HMGB1_HUMAN	1	0	24893.5
151	P09874	PARP1_HUMAN	1	1	113082
152	P09923	PPBI_HUMAN	1	0	56811.5
153	P0C0S5	H2AZ_HUMAN	1	0	13552.6
154	P0C0S8	H2A1_HUMAN	1	0	14091.3
155	P10599	THIO_HUMAN	1	0	11737.4
156	P10809	CH60_HUMAN	1	0	61053.9
157	P12829	MYL4_HUMAN	1	0	21564.4
158	P13639	EF2_HUMAN	1	0	95337.1
159	P14866	HNRPL_HUMAN	1	1	64132.1
160	P15880	RS2_HUMAN	1	0	31324.1
161	P16104	H2AX_HUMAN	1	0	15144.4
162	P20671	H2A1D_HUMAN	1	0	14107.3
163	P23396	RS3_HUMAN	1	0	26688
164	P25311	ZA2G_HUMAN	1	0	34258.3
165	P26599	PTBP1_HUMAN	1	0	57220.6
166	P26718	NKG2D_HUMAN	1	0	25273.8
167	P27348	1433T_HUMAN	1	0	27763.9
168	P27694	RFA1_HUMAN	1	0	68137.4
169	P31025	LCN1_HUMAN	1	0	19249.8
170	P31151	S10A7_HUMAN	1	0	11470.9
171	P31944	CASPE_HUMAN	1	0	27679.2
172	P31946	1433B_HUMAN	1	0	28082.1
173	P33240	CSTF2_HUMAN	1	0	60958.9
174	P33992	MCM5_HUMAN	1	1	82284.6
175	P46783	RS10_HUMAN	1	0	18897.5
176	P49750	YLPM1_HUMAN	1	0	219983
177	P53999	TCP4_HUMAN	1	0	14395.2
178	P61326	MGN_HUMAN	1	0	17163.4
179	P62258	1433E_HUMAN	1	0	29173.6
180	P62277	RS13_HUMAN	1	0	17222.1
181	P62857	RS28_HUMAN	1	0	7840.94
182	P63241	IF5A1_HUMAN	1	0	16832.1
183	P68431	H31_HUMAN	1	0	15403.9
184	P78344	IF4G2_HUMAN	1	0	102361
185	P84098	RL19_HUMAN	1	0	23465.7
186	P84243	H33_HUMAN	1	0	15327.7
187	Q01081	U2AF1_HUMAN	1	0	27871.8
188	Q01844	EWS_HUMAN	1	0	68477.5
189	Q06033	ITIH3_HUMAN	1	0	99848
190	Q12906	ILF3_HUMAN	1	0	95337.3
191	Q13283	G3BP1_HUMAN	1	0	52163.6
192	Q13835	PKP1_HUMAN	1	0	82859.7
193	Q14568	HS902_HUMAN	1	0	39364.3
194	Q14D04	MELT_HUMAN	1	0	94744.3
195	Q15291	RBBP5_HUMAN	1	1	59151.9
196	Q15365	PCBP1_HUMAN	1	0	37497.4
197	Q15717	ELAV1_HUMAN	1	0	36091.5
198	Q16695	H31T_HUMAN	1	0	15508.1
199	Q16777	H2A2C_HUMAN	1	0	13988.2
200	Q2NKX8	ERC6L_HUMAN	1	0	141101
201	Q569K6	CC157_HUMAN	1	0	83940.1
202	Q5K651	SAMD9_HUMAN	1	0	184279
203	Q5TCY1	TTBK1_HUMAN	1	0	142735
204	Q5VTD9	GFI1B_HUMAN	1	0	37492.1
205	Q5VTR2	BRE1A_HUMAN	1	0	113661
206	Q68DX3	FRPD2_HUMAN	1	0	144280
207	Q69YN4	VIR_HUMAN	1	0	202023
208	Q6FI13	H2A2A_HUMAN	1	0	14095.3
209	Q6IS14	IF5AL_HUMAN	1	0	16773
210	Q6NXT2	H3C_HUMAN	1	0	15213.6
211	Q6P2Q9	PRP8_HUMAN	1	0	273597
212	Q6PJT7	ZC3HE_HUMAN	1	0	82874.8
213	Q6ZMV8	ZN730_HUMAN	1	0	59039.2
214	Q6ZMW3	EMAL6_HUMAN	1	0	217897
215	Q71DI3	H32_HUMAN	1	0	15387.8
216	Q71UI9	H2AV_HUMAN	1	1	13508.5
217	Q76NI1	VKIND_HUMAN	1	0	191394
218	Q7L7L0	H2A3_HUMAN	1	0	14121.3
219	Q86U42	PABP2_HUMAN	1	0	32748.7
220	Q86UV6	TRI74_HUMAN	1	0	28546.7
221	Q86UV7	TRI73_HUMAN	1	0	28516.6
222	Q86VM9	ZCH18_HUMAN	1	0	106377
223	Q86XT4	TRI50_HUMAN	1	0	54773.6
224	Q8IUE6	H2A2B_HUMAN	1	0	13995.1
225	Q8IUZ0	LRC49_HUMAN	1	0	78893.2
226	Q8IXT5	RB12B_HUMAN	1	0	118101
227	Q8N3P4	VPS8_HUMAN	1	0	161752
228	Q8N684	CPSF7_HUMAN	1	0	52049.4
229	Q8N999	CL029_HUMAN	1	0	37489.6
230	Q8NEY8	PPHLN_HUMAN	1	0	52736.5
231	Q8TF72	SHRM3_HUMAN	1	0	216855
232	Q8WYA6	CTBL1_HUMAN	1	0	65172.7
233	Q92499	DDX1_HUMAN	1	2	82431.2
234	Q93077	H2A1C_HUMAN	1	0	14105.3
235	Q96A72	MGN2_HUMAN	1	0	17275.6
236	Q96CF2	CHM4C_HUMAN	1	0	26410.4
237	Q96KK5	H2A1H_HUMAN	1	0	13906.1
238	Q96MU7	YTDC1_HUMAN	1	0	84699.3
239	Q96N96	SPT13_HUMAN	1	0	74819
240	Q96QV6	H2A1A_HUMAN	1	1	14233.3
241	Q96SI9	STRBP_HUMAN	1	0	73651.7
242	Q96T58	MINT_HUMAN	1	0	402243
243	Q99684	GFI1_HUMAN	1	0	45296.7
244	Q99729	ROAA_HUMAN	1	0	36224.4
245	Q99741	CDC6_HUMAN	1	0	62719.6
246	Q99878	H2A1J_HUMAN	1	0	13936.1
247	Q9BTM1	H2AJ_HUMAN	1	0	14019.2
248	Q9BVI0	PHF20_HUMAN	1	0	115384
249	Q9BZA7	PC11X_HUMAN	1	0	147557
250	Q9BZA8	PC11Y_HUMAN	1	0	146773
251	Q9H0D6	XRN2_HUMAN	1	0	108581
252	Q9H2K8	TAOK3_HUMAN	1	0	105405
253	Q9H307	PININ_HUMAN	1	0	81612.8
254	Q9NPF2	CHSTB_HUMAN	1	0	41554.5
255	Q9NQ39	RS10L_HUMAN	1	0	20120.1
256	Q9NR99	MXRA5_HUMAN	1	0	312147
257	Q9NXV6	CARF_HUMAN	1	0	61124.2
258	Q9NYF8	BCLF1_HUMAN	1	0	106121
259	Q9P0W8	SPAT7_HUMAN	1	0	67718.3
260	Q9UKV3	ACINU_HUMAN	1	0	151860
261	Q9UQ35	SRRM2_HUMAN	1	0	299612
262	Q9Y2G3	AT11B_HUMAN	1	0	134188
263	Q9Y2K3	MYH15_HUMAN	1	0	224616
264	Q9Y3I0	RTCB_HUMAN	1	0	55209.7
265	Q9Y5U9	IR3IP_HUMAN	1	0	8968.66
----- summary -----
