# Supplementary material for: AKT-induced lncRNA VAL promotes EMT-independent metastasis through diminishing Trim16-dependent Vimentin degradation
Source: Nat Commun. 2020 Oct 12;11:5127. doi: 10.1038/s41467-020-18929-0 (PMC7550350; doi:10.1038/s41467-020-18929-0)
Supplement: Supplementary file 7 — Source Data [file 41467_2020_18929_MOESM7_ESM.xlsx]

## Sheet: Introduction
NCOMMS-20-02774
AKT-induced lncRNA VAL promotes EMT-independent metastasis through diminishing Trim16-dependent Vimentin degradation
This file contains source data for the manuscript submission to Nature Communications.
Each worksheet contains data from one panel from one figure.

## Sheet: F1b
NCOMMS-20-02774A
F1b
Fold change of VAL expression
A549 myr-Akt1	A549 MK-2206	A549 Perifosine	HCC827 myr-Akt1	HCC827 MK-2206	HCC827 Perifosine	H1975 MK-2206	H1975 Perifosine
7.79	-3.98	-5.59	8.17	-5.59	-6.01	-6.79	-5.74
6.82	-4.66	-4.97	7.63	-4.61	-5.18	-5.62	-5.11
6.43	-5.62	-4.23	7.05	-4.26	-4.77	-5.06	-4.76

## Sheet: F1d
NCOMMS-20-02774A
F1d
Relative VAL expression
	A549-myr-Akt1			HCC827-myr-Akt1
DMSO	1	1.15	0.95	1	0.93	1.08
JSH-23	0.89	1.03	0.82	1.05	1.19	1.01
S3I-201	0.12	0.18	0.07	0.15	0.07	0.04
KC7F2	1.11	1.03	1.15	0.97	0.83	0.8
Rapamycin	0.67	0.54	0.5	0.47	0.44	0.58

## Sheet: F1e
NCOMMS-20-02774A
F1e
α-p-S473-AKT1
α-AKT1
α-GAPDH

## Sheet: F1f
NCOMMS-20-02774A
F1b
Relative VAL expression-log2
-DOX	+DOX	+DOX+MK2206	+DOX+S3I-201
0.18	5.32	0.23	0.04
0.24	4.12	0.33	0.85
-0.08	4.36	0.66	0.13

## Sheet: F1g
NCOMMS-20-02774A
F1g
Relative IL6 expression
	A549-Vector		A549-myr-AKT1		HCC827-Vector		HCC827-myr-AKT1
	DMSO	JSH-23	DMSO	JSH-23	DMSO	JSH-23	DMSO	JSH-23
	1.03	0.76	7.15	9.08	1.24	0.76	5.52	4.92
	1.13	0.93	9.43	7.16	0.93	1.06	4.29	4.49
	0.85	0.65	9.89	6.74	0.82	0.96	4.23	3.37

## Sheet: F1h
NCOMMS-20-02774A
F1h
ELISA for IL6 levels in culture medium (pg/ml)
	A549-Vector		A549-myr-AKT1		HCC827-Vector		HCC827-myr-AKT1
	DMSO	JSH-23	DMSO	JSH-23	DMSO	JSH-23	DMSO	JSH-23
	246	248	3247	2896	412	389	1920	2087
	481	188	2689	2234	358	321	2311	1765
	198	209	2734	2389	349	337	2078	1788

## Sheet: F1i
NCOMMS-20-02774A
F1i
ChIP STAT3, % of input
		IgG			Vector			myr-Akt1			myr-Akt1+S3I-201
	A549	0.54	0.23	0.33	1.32	1.87	0.99	4.36	5.11	6.65	1.2	0.27	0.89
	HCC827	0.21	0.25	0.44	0.98	1.96	2.47	6.36	4.83	7.65	2.22	0.68	1.52

## Sheet: F1j
NCOMMS-20-02774A
F1j
Relative luciferase activity of WT or MT STAT3 binding site reporter
		Vector			myr-Akt1			myr-Akt1+S3I-201
	A549 WT reporter	10.5	13.2	15.2	75.2	65.3	89.2	10.3	14.5	10.2
	A549 MT reporter	1	1.2	0.9	2.3	1.2	2	0.8	1.3	1.1
	HCC827 WT reporter	18.3	11.1	23.4	55.3	69.3	70.5	12.3	11.1	17.8
	HCC827 MT reporter	1	1.1	0.8	0.9	1.3	1.1	1.4	1.2	1

## Sheet: F1k
NCOMMS-20-02774A
F1k
paired log2 relative VAL levels in TCGA LUAD cohort
	Normal	Tumor
	8.122	7.065
	8.714	8.882
	9.859	9.495
	8.688	9.629
	9.638	11.018
	6.039	8.202
	6.701	8.527
	7.869	10.764
	6.443	8.977
	4.816	8.815
	9.292	10.516
	8.77	8.755
	6.969	9.607
	6.837	8.779
	8.111	7.324
	8.318	9.138
	8.479	10.668
	7.826	10.391
	8.688	9.984
	8.374	7.574
	7.936	7.917
	7.944	7.892
	8.644	11.147
	7.649	8.31
	5.834	10.308
	6.728	9.779
	7.595	8.498
	8.955	10.392
	7.164	10.653
	8.015	6.709
	8.05	9.101
	8.867	9.851
	6.179	8.363
	9.406	10.824
	8.31	10.225
	8.596	9.754
	8.209	9.373
	6.021	10.134

[truncated: 85 more sheets: F1l, F1n, F2a, F2b, F2c, F2d, F2e, F2f, F3b, F3c, F3d, F3i, F4a, F4b, F4c, F4e, F4f, F5a, F5b, F5c …]
